# Supplementary material for: [2,7-Dimeth­oxy-8-(2-naphtho­yl)naphthalen-1-yl](naphthalen-2-yl)methanone
Source: Acta Crystallogr Sect E Struct Rep Online. 2011 Jul 23;67(Pt 8):o2095. doi: 10.1107/S1600536811028054 (PMC3213537; doi:10.1107/S1600536811028054)
Supplement: Supplementary file 1 [file e-67-o2095-sup1.cif]

##############################################################################
#                                                                            #
# This CIF contains the data in a paper accepted for publication in          #
# Acta Crystallographica Section E. It conforms to the requirements of       #
# Notes for Authors for Acta Crystallographica Section E, and has been       #
# peer reviewed under the auspices of the IUCr Commission on Journals.       #
#                                                                            #
# Full details of the Crystallographic Information File format               #
# are given in the paper "The Crystallographic Information File (CIF):       #
# a New Standard Archive File for Crystallography" by S. R. Hall, F. H.      #
# Allen and I. D. Brown [Acta Cryst. (1991), A47, 655-685].                  #
#                                                                            #
# The current version of the core CIF dictionary is obtainable from          #
# ftp://ftp.iucr.org/pub/cif_core.dic.                                       #
#                                                                            #
# Software is freely available for graphical display of the structure(s)     #
# in this CIF. For information consult the CIF software page                 #
# http://www.iucr.org/resources/cif/software.                                #
#                                                                            #
# This file may be used for bona fide research purposes within the           #
# scientific community so long as proper attribution is given to the journal # 
# article from which it was obtained.                                        #
#                                                                            #
##############################################################################
data_I
_audit_creation_method     SHELXL-97
_chemical_name_systematic
;
[2,7-Dimethoxy-8-(2-naphthoyl)naphthalen-1-yl](naphthalen-2-yl)methanone
;
_chemical_name_common
;
1,8-bis(2-naphthoyl)-2,7-dimethoxynaphthalene
;
_chemical_formula_moiety     'C34 H24 O4'
_chemical_formula_sum     'C34 H24 O4'
_chemical_formula_iupac     'C34 H24 O4'
_chemical_formula_weight     496.53
_chemical_melting_point_gt     505.0
_chemical_melting_point_lt     506.0
_symmetry_cell_setting     monoclinic
_symmetry_space_group_name_H-M     'C 2/c'
_symmetry_space_group_name_Hall     '-C 2yc'
loop_
    _symmetry_equiv_pos_site_id
    _symmetry_equiv_pos_as_xyz
    1 '+X,+Y,+Z'
    2 '-X,+Y,1/2-Z'
    3 '-X,-Y,-Z'
    4 '+X,-Y,1/2+Z'
    5 '1/2+X,1/2+Y,+Z'
    6 '1/2-X,1/2+Y,1/2-Z'
    7 '1/2-X,1/2-Y,-Z'
    8 '1/2+X,1/2-Y,1/2+Z'
_cell_length_a     12.8325(5)
_cell_length_b     12.2459(4)
_cell_length_c     15.8798(6)
_cell_angle_alpha     90.00
_cell_angle_beta     97.6180(10)
_cell_angle_gamma     90.00
_cell_volume     2473.41(16)
_cell_formula_units_Z     4
_cell_measurement_reflns_used     14952
_cell_measurement_theta_min     3.2
_cell_measurement_theta_max     27.4
_cell_measurement_temperature     193(2)
_exptl_crystal_description     'block'
_exptl_crystal_colour     'colorless'
_exptl_crystal_size_max     0.50
_exptl_crystal_size_mid     0.20
_exptl_crystal_size_min     0.20
_exptl_crystal_density_diffrn     1.333
_exptl_crystal_density_method     'not measured'
_exptl_crystal_F_000     1040
_exptl_absorpt_coefficient_mu     0.087
_exptl_absorpt_correction_type     numerical
_exptl_absorpt_process_details
;
(NUMABS; Higashi, 1999)
;
_exptl_absorpt_correction_T_min     0.9579
_exptl_absorpt_correction_T_max     0.9829
_diffrn_ambient_temperature     193(2)
_diffrn_radiation_type     MoK\a
_diffrn_radiation_wavelength     0.71075
_diffrn_radiation_source     'rotating anode'
_diffrn_radiation_monochromator     graphite
_diffrn_measurement_device_type     'Rigaku R-AXIS RAPID'
_diffrn_measurement_method     \w
_diffrn_detector_area_resol_mean     10.00
_diffrn_reflns_number     19645
_diffrn_reflns_av_R_equivalents     0.0216
_diffrn_reflns_av_sigmaI/netI     0.0133
_diffrn_reflns_theta_min     3.20
_diffrn_reflns_theta_max     27.43
_diffrn_reflns_theta_full     27.43
_diffrn_measured_fraction_theta_max     0.999
_diffrn_measured_fraction_theta_full     0.999
_diffrn_reflns_limit_h_min     -16
_diffrn_reflns_limit_h_max     16
_diffrn_reflns_limit_k_min     -15
_diffrn_reflns_limit_k_max     15
_diffrn_reflns_limit_l_min     -20
_diffrn_reflns_limit_l_max     20
_refine_special_details
;
Refinement of <i>F</i>^2^ against ALL reflections. The weighted <i>R</i>-factor
<i>wR</i> and goodness of fit <i>S</i> are based on <i>F</i>^2^, conventional
<i>R</i>-factors <i>R</i> are based on <i>F</i>, with <i>F</i> set to zero for
negative <i>F</i>^2^. The threshold expression of <i>F</i>^2^ >
\s(<i>F</i>^2^) is used only for calculating <i>R</i>-factors(gt) <i>etc</i>.
and is not relevant to the choice of reflections for refinement.
<i>R</i>-factors based on <i>F</i>^2^ are statistically about twice as large
as those based on <i>F</i>, and <i>R</i>- factors based on ALL data will be
even larger.
;
_reflns_number_total     2832
_reflns_number_gt     2370
_reflns_threshold_expression     I>2sigma(I)
_refine_ls_structure_factor_coef     Fsqd
_refine_ls_matrix_type     full
_refine_ls_R_factor_all     0.0456
_refine_ls_R_factor_gt     0.0374
_refine_ls_wR_factor_gt     0.1036
_refine_ls_wR_factor_ref     0.1152
_refine_ls_goodness_of_fit_ref     1.107
_refine_ls_restrained_S_all     1.107
_refine_ls_number_reflns     2832
_refine_ls_number_parameters     175
_refine_ls_number_restraints     0
_refine_ls_hydrogen_treatment     constr
_refine_ls_weighting_scheme     calc
_refine_ls_weighting_details
         'calc w=1/[\s^2^(Fo^2^)+(0.0590P)^2^+1.0486P] where P=(Fo^2^+2Fc^2^)/3'
_atom_sites_solution_hydrogens     geom
_atom_sites_solution_primary     direct
_atom_sites_solution_secondary     difmap
_refine_ls_shift/su_max     0.000
_refine_ls_shift/su_mean     0.000
_refine_diff_density_max     0.275
_refine_diff_density_min     -0.178
_refine_ls_extinction_method     'SHELXL97 (Sheldrick, 2008)'
_refine_ls_extinction_coef     0.0039(6)
_refine_ls_extinction_expression
                                  'Fc^*^=kFc[1+0.001xFc^2^\l^3^/sin(2\q)]^-1/4^'
loop_
    _atom_type_symbol
    _atom_type_description
    _atom_type_scat_dispersion_real
    _atom_type_scat_dispersion_imag
    _atom_type_scat_source
    'C' 'C' 0.0033 0.0016
                         'International Tables Vol C Tables 4.2.6.8 and 6.1.1.4'
    'H' 'H' 0.0000 0.0000
                         'International Tables Vol C Tables 4.2.6.8 and 6.1.1.4'
    'O' 'O' 0.0106 0.0060
                         'International Tables Vol C Tables 4.2.6.8 and 6.1.1.4'
_computing_data_collection     'PROCESS-AUTO (Rigaku, 1998)'
_computing_cell_refinement     'PROCESS-AUTO (Rigaku, 1998)'
_computing_data_reduction     'CrystalStructure (Rigaku/MSC, 2004)'
_computing_structure_solution     'SIR2004 (Burla <i>et al.</i>, 2005)'
_computing_structure_refinement     'SHELXL97 (Sheldrick, 2008)'
_computing_molecular_graphics     'ORTEPIII (Burnett & Johnson, 1996)'
_computing_publication_material     'SHELXL97 (Sheldrick, 2008)'
loop_
    _atom_site_type_symbol
    _atom_site_label
    _atom_site_fract_x
    _atom_site_fract_y
    _atom_site_fract_z
    _atom_site_U_iso_or_equiv
    _atom_site_adp_type
    _atom_site_calc_flag
    _atom_site_refinement_flags
    _atom_site_occupancy
    _atom_site_symmetry_multiplicity
    _atom_site_disorder_assembly
    _atom_site_disorder_group
    O O1 0.61538(7) -0.01315(7) 0.20166(5) 0.0321(2) Uani d . 1 1 . .
    O O2 0.77075(7) 0.14496(8) 0.34570(7) 0.0453(3) Uani d . 1 1 . .
    C C1 0.59528(9) 0.14332(9) 0.28387(7) 0.0255(2) Uani d . 1 1 . .
    C C2 0.68212(9) 0.20368(10) 0.31776(8) 0.0325(3) Uani d . 1 1 . .
    C C3 0.68048(11) 0.31884(11) 0.31852(9) 0.0389(3) Uani d . 1 1 . .
    H H3 0.7405 0.3590 0.3426 0.047 Uiso calc R 1 1 . .
    C C4 0.59161(11) 0.37129(10) 0.28429(8) 0.0374(3) Uani d . 1 1 . .
    H H4 0.5910 0.4489 0.2834 0.045 Uiso calc R 1 1 . .
    C C5 0.5000 0.31424(13) 0.2500 0.0299(3) Uani d S 1 2 . .
    C C6 0.5000 0.19760(12) 0.2500 0.0243(3) Uani d S 1 2 . .
    C C7 0.61088(8) 0.02168(9) 0.27324(7) 0.0245(2) Uani d . 1 1 . .
    C C8 0.61793(8) -0.05224(9) 0.34796(7) 0.0254(2) Uani d . 1 1 . .
    C C9 0.62457(9) -0.16296(9) 0.33478(7) 0.0272(3) Uani d . 1 1 . .
    H H9 0.6299 -0.1895 0.2793 0.033 Uiso calc R 1 1 . .
    C C10 0.62360(9) -0.23787(9) 0.40247(7) 0.0273(3) Uani d . 1 1 . .
    C C11 0.62992(11) -0.35233(10) 0.39025(8) 0.0351(3) Uani d . 1 1 . .
    H H11 0.6371 -0.3803 0.3355 0.042 Uiso calc R 1 1 . .
    C C12 0.62582(11) -0.42292(11) 0.45670(9) 0.0401(3) Uani d . 1 1 . .
    H H12 0.6293 -0.4994 0.4476 0.048 Uiso calc R 1 1 . .
    C C13 0.61644(11) -0.38257(11) 0.53837(9) 0.0392(3) Uani d . 1 1 . .
    H H13 0.6133 -0.4321 0.5840 0.047 Uiso calc R 1 1 . .
    C C14 0.61188(10) -0.27273(12) 0.55253(8) 0.0360(3) Uani d . 1 1 . .
    H H14 0.6063 -0.2466 0.6081 0.043 Uiso calc R 1 1 . .
    C C15 0.61532(9) -0.19709(10) 0.48511(7) 0.0281(3) Uani d . 1 1 . .
    C C16 0.61118(10) -0.08247(10) 0.49767(7) 0.0316(3) Uani d . 1 1 . .
    H H16 0.6079 -0.0544 0.5530 0.038 Uiso calc R 1 1 . .
    C C17 0.61192(9) -0.01221(10) 0.43099(7) 0.0295(3) Uani d . 1 1 . .
    H H17 0.6084 0.0643 0.4403 0.035 Uiso calc R 1 1 . .
    C C18 0.85102(12) 0.19798(14) 0.40216(10) 0.0513(4) Uani d . 1 1 . .
    H H18A 0.9065 0.1454 0.4217 0.062 Uiso calc R 1 1 . .
    H H18B 0.8208 0.2268 0.4511 0.062 Uiso calc R 1 1 . .
    H H18C 0.8808 0.2581 0.3724 0.062 Uiso calc R 1 1 . .
loop_
    _atom_site_aniso_label
    _atom_site_aniso_U_11
    _atom_site_aniso_U_22
    _atom_site_aniso_U_33
    _atom_site_aniso_U_12
    _atom_site_aniso_U_13
    _atom_site_aniso_U_23
    O1 0.0388(5) 0.0320(4) 0.0255(4) 0.0067(4) 0.0041(3) 0.0003(3)
    O2 0.0253(5) 0.0440(5) 0.0631(6) -0.0035(4) -0.0073(4) -0.0025(5)
    C1 0.0250(5) 0.0252(5) 0.0265(5) -0.0019(4) 0.0042(4) 0.0006(4)
    C2 0.0275(6) 0.0333(6) 0.0364(6) -0.0044(5) 0.0030(5) -0.0011(5)
    C3 0.0376(7) 0.0343(7) 0.0442(7) -0.0140(5) 0.0035(6) -0.0053(5)
    C4 0.0492(8) 0.0230(6) 0.0408(7) -0.0078(5) 0.0087(6) -0.0024(5)
    C5 0.0376(9) 0.0231(8) 0.0300(8) 0.000 0.0077(7) 0.000
    C6 0.0280(8) 0.0216(7) 0.0238(7) 0.000 0.0056(6) 0.000
    C7 0.0194(5) 0.0265(5) 0.0272(5) 0.0011(4) 0.0014(4) 0.0000(4)
    C8 0.0220(5) 0.0276(6) 0.0260(5) 0.0026(4) 0.0014(4) 0.0002(4)
    C9 0.0272(5) 0.0300(6) 0.0242(5) 0.0017(4) 0.0024(4) -0.0018(4)
    C10 0.0244(5) 0.0278(6) 0.0292(6) 0.0008(4) 0.0016(4) 0.0010(4)
    C11 0.0415(7) 0.0289(6) 0.0346(6) -0.0008(5) 0.0040(5) -0.0009(5)
    C12 0.0431(7) 0.0299(6) 0.0465(8) -0.0007(5) 0.0026(6) 0.0058(5)
    C13 0.0375(7) 0.0413(7) 0.0383(7) -0.0023(5) 0.0029(5) 0.0140(5)
    C14 0.0330(6) 0.0460(7) 0.0294(6) 0.0007(5) 0.0052(5) 0.0063(5)
    C15 0.0231(5) 0.0348(6) 0.0263(5) 0.0023(4) 0.0024(4) 0.0018(5)
    C16 0.0331(6) 0.0374(6) 0.0242(5) 0.0048(5) 0.0040(4) -0.0031(5)
    C17 0.0303(6) 0.0291(6) 0.0286(6) 0.0048(4) 0.0021(4) -0.0037(5)
    C18 0.0336(7) 0.0641(10) 0.0521(8) -0.0117(7) -0.0094(6) 0.0046(7)
_geom_special_details
;
All e.s.d.'s (except the e.s.d. in the dihedral angle between two l.s. planes)
are estimated using the full covariance matrix. The cell e.s.d.'s are taken
into account individually in the estimation of e.s.d.'s in distances, angles
and torsion angles; correlations between e.s.d.'s in cell parameters are only
used when they are defined by crystal symmetry. An approximate (isotropic)
treatment of cell e.s.d.'s is used for estimating e.s.d.'s involving l.s.
planes.
;
loop_
    _geom_bond_atom_site_label_1
    _geom_bond_atom_site_label_2
    _geom_bond_site_symmetry_2
    _geom_bond_distance
    _geom_bond_publ_flag
    O1 C7 . 1.2226(13) ?
    O2 C2 . 1.3689(15) ?
    O2 C18 . 1.4288(17) ?
    C1 C2 . 1.3851(16) ?
    C1 C6 . 1.4324(13) ?
    C1 C7 . 1.5154(15) ?
    C2 C3 . 1.4106(18) ?
    C3 C4 . 1.358(2) ?
    C3 H3 . 0.9500 ?
    C4 C5 . 1.4131(15) ?
    C4 H4 . 0.9500 ?
    C5 C4 2_655 1.4131(15) ?
    C5 C6 . 1.428(2) ?
    C6 C1 2_655 1.4324(13) ?
    C7 C8 . 1.4856(15) ?
    C8 C9 . 1.3762(16) ?
    C8 C17 . 1.4184(15) ?
    C9 C10 . 1.4144(16) ?
    C9 H9 . 0.9500 ?
    C10 C11 . 1.4187(16) ?
    C10 C15 . 1.4212(16) ?
    C11 C12 . 1.3706(18) ?
    C11 H11 . 0.9500 ?
    C12 C13 . 1.408(2) ?
    C12 H12 . 0.9500 ?
    C13 C14 . 1.366(2) ?
    C13 H13 . 0.9500 ?
    C14 C15 . 1.4209(17) ?
    C14 H14 . 0.9500 ?
    C15 C16 . 1.4197(17) ?
    C16 C17 . 1.3653(17) ?
    C16 H16 . 0.9500 ?
    C17 H17 . 0.9500 ?
    C18 H18A . 0.9800 ?
    C18 H18B . 0.9800 ?
    C18 H18C . 0.9800 ?
loop_
    _geom_angle_atom_site_label_1
    _geom_angle_atom_site_label_2
    _geom_angle_atom_site_label_3
    _geom_angle_site_symmetry_1
    _geom_angle_site_symmetry_3
    _geom_angle
    _geom_angle_publ_flag
    C2 O2 C18 . . 117.62(11) ?
    C2 C1 C6 . . 120.06(11) ?
    C2 C1 C7 . . 117.16(10) ?
    C6 C1 C7 . . 122.22(10) ?
    O2 C2 C1 . . 115.90(11) ?
    O2 C2 C3 . . 122.35(11) ?
    C1 C2 C3 . . 121.65(11) ?
    C4 C3 C2 . . 118.83(11) ?
    C4 C3 H3 . . 120.6 ?
    C2 C3 H3 . . 120.6 ?
    C3 C4 C5 . . 122.14(12) ?
    C3 C4 H4 . . 118.9 ?
    C5 C4 H4 . . 118.9 ?
    C4 C5 C4 . 2_655 120.74(16) ?
    C4 C5 C6 . . 119.63(8) ?
    C4 C5 C6 2_655 . 119.63(8) ?
    C5 C6 C1 . 2_655 117.65(7) ?
    C5 C6 C1 . . 117.65(7) ?
    C1 C6 C1 2_655 . 124.70(14) ?
    O1 C7 C8 . . 121.64(10) ?
    O1 C7 C1 . . 118.01(10) ?
    C8 C7 C1 . . 120.33(9) ?
    C9 C8 C17 . . 119.60(10) ?
    C9 C8 C7 . . 118.51(10) ?
    C17 C8 C7 . . 121.79(10) ?
    C8 C9 C10 . . 121.10(10) ?
    C8 C9 H9 . . 119.5 ?
    C10 C9 H9 . . 119.5 ?
    C9 C10 C11 . . 122.03(11) ?
    C9 C10 C15 . . 118.88(10) ?
    C11 C10 C15 . . 119.09(11) ?
    C12 C11 C10 . . 120.61(12) ?
    C12 C11 H11 . . 119.7 ?
    C10 C11 H11 . . 119.7 ?
    C11 C12 C13 . . 120.30(12) ?
    C11 C12 H12 . . 119.8 ?
    C13 C12 H12 . . 119.9 ?
    C14 C13 C12 . . 120.53(12) ?
    C14 C13 H13 . . 119.7 ?
    C12 C13 H13 . . 119.7 ?
    C13 C14 C15 . . 120.76(12) ?
    C13 C14 H14 . . 119.6 ?
    C15 C14 H14 . . 119.6 ?
    C16 C15 C14 . . 122.22(11) ?
    C16 C15 C10 . . 119.08(10) ?
    C14 C15 C10 . . 118.70(11) ?
    C17 C16 C15 . . 120.65(11) ?
    C17 C16 H16 . . 119.7 ?
    C15 C16 H16 . . 119.7 ?
    C16 C17 C8 . . 120.66(11) ?
    C16 C17 H17 . . 119.7 ?
    C8 C17 H17 . . 119.7 ?
    O2 C18 H18A . . 109.5 ?
    O2 C18 H18B . . 109.5 ?
    H18A C18 H18B . . 109.5 ?
    O2 C18 H18C . . 109.5 ?
    H18A C18 H18C . . 109.5 ?
    H18B C18 H18C . . 109.5 ?
loop_
    _geom_torsion_atom_site_label_1
    _geom_torsion_atom_site_label_2
    _geom_torsion_atom_site_label_3
    _geom_torsion_atom_site_label_4
    _geom_torsion_site_symmetry_1
    _geom_torsion_site_symmetry_2
    _geom_torsion_site_symmetry_3
    _geom_torsion_site_symmetry_4
    _geom_torsion
    _geom_torsion_publ_flag
    C18 O2 C2 C1 . . . . -162.39(12) ?
    C18 O2 C2 C3 . . . . 21.28(19) ?
    C6 C1 C2 O2 . . . . -177.66(9) ?
    C7 C1 C2 O2 . . . . -6.05(15) ?
    C6 C1 C2 C3 . . . . -1.30(17) ?
    C7 C1 C2 C3 . . . . 170.30(11) ?
    O2 C2 C3 C4 . . . . 175.46(12) ?
    C1 C2 C3 C4 . . . . -0.7(2) ?
    C2 C3 C4 C5 . . . . 1.68(19) ?
    C3 C4 C5 C4 . . . 2_655 179.28(14) ?
    C3 C4 C5 C6 . . . . -0.72(14) ?
    C4 C5 C6 C1 . . . 2_655 178.78(8) ?
    C4 C5 C6 C1 2_655 . . 2_655 -1.22(8) ?
    C4 C5 C6 C1 . . . . -1.22(8) ?
    C4 C5 C6 C1 2_655 . . . 178.78(8) ?
    C2 C1 C6 C5 . . . . 2.20(11) ?
    C7 C1 C6 C5 . . . . -168.97(7) ?
    C2 C1 C6 C1 . . . 2_655 -177.80(11) ?
    C7 C1 C6 C1 . . . 2_655 11.03(7) ?
    C2 C1 C7 O1 . . . . -104.62(13) ?
    C6 C1 C7 O1 . . . . 66.79(13) ?
    C2 C1 C7 C8 . . . . 76.72(13) ?
    C6 C1 C7 C8 . . . . -111.87(11) ?
    O1 C7 C8 C9 . . . . -3.17(16) ?
    C1 C7 C8 C9 . . . . 175.44(10) ?
    O1 C7 C8 C17 . . . . -179.51(11) ?
    C1 C7 C8 C17 . . . . -0.90(16) ?
    C17 C8 C9 C10 . . . . 1.16(17) ?
    C7 C8 C9 C10 . . . . -175.26(10) ?
    C8 C9 C10 C11 . . . . 179.74(11) ?
    C8 C9 C10 C15 . . . . 0.17(17) ?
    C9 C10 C11 C12 . . . . -178.16(12) ?
    C15 C10 C11 C12 . . . . 1.41(19) ?
    C10 C11 C12 C13 . . . . -0.7(2) ?
    C11 C12 C13 C14 . . . . -0.3(2) ?
    C12 C13 C14 C15 . . . . 0.7(2) ?
    C13 C14 C15 C16 . . . . -179.74(12) ?
    C13 C14 C15 C10 . . . . 0.01(18) ?
    C9 C10 C15 C16 . . . . -1.71(17) ?
    C11 C10 C15 C16 . . . . 178.71(11) ?
    C9 C10 C15 C14 . . . . 178.54(10) ?
    C11 C10 C15 C14 . . . . -1.04(17) ?
    C14 C15 C16 C17 . . . . -178.29(11) ?
    C10 C15 C16 C17 . . . . 1.97(17) ?
    C15 C16 C17 C8 . . . . -0.65(18) ?
    C9 C8 C17 C16 . . . . -0.93(17) ?
    C7 C8 C17 C16 . . . . 175.37(10) ?
loop_
    _geom_hbond_atom_site_label_D
    _geom_hbond_atom_site_label_H
    _geom_hbond_atom_site_label_A
    _geom_hbond_site_symmetry_D
    _geom_hbond_site_symmetry_H
    _geom_hbond_site_symmetry_A
    _geom_hbond_distance_DH
    _geom_hbond_distance_HA
    _geom_hbond_distance_DA
    _geom_hbond_angle_DHA
    C3 H3 O1 6_645 6_645 1_555 0.95 2.59 3.3795(17) 141
    C16 H16 O1 4_554 4_554 1_555 0.95 2.49 3.4382(14) 175
data_global
_journal_date_recd_electronic     2011-07-12
_journal_date_accepted     2011-07-13
_journal_name_full     'Acta Crystallographica, Section E'
_journal_year     2011
_journal_volume     67
_journal_issue      8
_journal_page_first     o2095
_journal_page_last     o2095
_journal_paper_category     QO
_journal_coeditor_code     RZ2628
_publ_contact_author_name     'Akiko Okamoto'
_publ_contact_author_address
;
Department of Organic and Polymer Materials Chemistry
Tokyo University of Agriculture & Technology
2-24-16 Naka-machi
Koganei
Tokyo 184-8588
Japan
;
_publ_contact_author_email     'aokamoto@cc.tuat.ac.jp'
_publ_contact_author_fax     '+81-42-388-7053'
_publ_contact_author_phone     '+81-42-388-7601'
_publ_section_title
;
[2,7-Dimethoxy-8-(2-naphthoyl)naphthalen-1-yl](naphthalen-2-yl)methanone
;
loop_
    _publ_author_name
    _publ_author_footnote
    _publ_author_address
    'Tsumuki, Takehiro' .
;
Department of Organic and Polymer Materials Chemistry
Tokyo University of Agriculture & Technology
2-24-16 Naka-machi
Koganei
Tokyo 184-8588
Japan
;
    'Hijikata, Daichi' .
;
Department of Organic and Polymer Materials Chemistry
Tokyo University of Agriculture & Technology
2-24-16 Naka-machi
Koganei
Tokyo 184-8588
Japan
;
    'Okamoto, Akiko' .
;
Department of Organic and Polymer Materials Chemistry
Tokyo University of Agriculture & Technology
2-24-16 Naka-machi
Koganei
Tokyo 184-8588
Japan
;
    'Oike, Hideaki' .
;
Department of Organic and Polymer Materials Chemistry
Tokyo University of Agriculture & Technology
2-24-16 Naka-machi
Koganei
Tokyo 184-8588
Japan
;
    'Yonezawa, Noriyuki' .
;
Department of Organic and Polymer Materials Chemistry
Tokyo University of Agriculture & Technology
2-24-16 Naka-machi
Koganei
Tokyo 184-8588
Japan
;
