# Supplementary material for: [2,7-Dimeth­oxy-8-(2-naphtho­yl)naphthalen-1-yl](naphthalen-2-yl)methanone
Source: Acta Crystallogr Sect E Struct Rep Online. 2011 Jul 23;67(Pt 8):o2095. doi: 10.1107/S1600536811028054 (PMC3213537; doi:10.1107/S1600536811028054)
Supplement: Supplementary file 2 [file e-67-o2095-Isup2.hkl]

#
# h,k,l, Fc-squared, Fo-squared, sigma(Fo-squared) and status flag
#
data_I
_shelx_title '  YoneLab_100624_'
_shelx_refln_list_code          4
_shelx_F_calc_maximum      431.88
_exptl_crystal_F_000      1040.00
_reflns_d_resolution_high  0.7714
 
loop_
 _symmetry_equiv_pos_as_xyz
 'x, y, z'
 '-x, y, -z+1/2'
 'x+1/2, y+1/2, z'
 '-x+1/2, y+1/2, -z+1/2'
 '-x, -y, -z'
 'x, -y, z-1/2'
 '-x+1/2, -y+1/2, -z'
 'x+1/2, -y+1/2, z-1/2'
 
_cell_length_a    12.8325
_cell_length_b    12.2459
_cell_length_c    15.8798
_cell_angle_alpha  90.000
_cell_angle_beta   97.618
_cell_angle_gamma  90.000
 
_shelx_F_squared_multiplier     1.000
 
loop_
 _refln_index_h
 _refln_index_k
 _refln_index_l
 _refln_F_squared_calc
 _refln_F_squared_meas
 _refln_F_squared_sigma
 _refln_observed_status
   2   0   0       15.94       62.53      3.51 o
   4   0   0   186518.75   203462.53   2389.37 o
   6   0   0     5405.67     5734.35     42.62 o
   8   0   0    33886.66    34343.06    320.67 o
  10   0   0     6838.71     7154.79     57.01 o
  12   0   0     2539.02     2416.86     26.97 o
  14   0   0     2039.84     1950.53     23.50 o
  16   0   0      957.05      852.69     18.05 o
   3   1   0     1251.70     1265.87      9.80 o
   5   1   0    13402.47    13318.57     91.70 o
   7   1   0      472.22      503.69      5.66 o
   9   1   0     2522.02     2671.05     17.86 o
  11   1   0      324.10      317.54      7.23 o
  13   1   0     1839.98     1820.83     14.27 o
  15   1   0       58.92       53.99      5.77 o
   0   2   0     5953.18     5153.15     41.52 o
   2   2   0     2416.13     2267.93     14.95 o
   4   2   0     3303.56     3203.43     15.71 o
   6   2   0     4980.38     5403.81     26.27 o
   8   2   0      627.30      569.86      7.16 o
  10   2   0      168.01      177.62      5.62 o
  12   2   0      370.87      365.58      7.65 o
  14   2   0      163.23      167.81      6.38 o
  16   2   0       31.18       34.68      6.44 o
   1   3   0    14867.03    13507.92     78.93 o
   3   3   0     9813.32     9258.09     48.17 o
   5   3   0     2030.47     2002.23     12.92 o
   7   3   0       73.75       76.49      3.85 o
   9   3   0     2155.72     2216.27     14.93 o
  11   3   0      296.96      274.20      7.31 o
  13   3   0       24.67       24.25      4.83 o
  15   3   0      132.41      129.26      7.21 o
   0   4   0       11.75       35.34      3.50 o
   2   4   0      829.31      817.90      5.46 o
   4   4   0     3506.38     3477.81     17.61 o
   6   4   0      869.32     1005.13      7.54 o
   8   4   0      232.52      221.11      4.75 o
  10   4   0      196.80      196.69      6.56 o
  12   4   0      321.33      312.11      6.98 o
  14   4   0      281.17      265.89      7.94 o
   1   5   0     8911.08     9006.38     40.94 o
   3   5   0     3168.25     3493.93     18.15 o
   5   5   0     5446.60     5770.31     28.82 o
   7   5   0      240.96      255.53      4.52 o
   9   5   0     2812.47     2919.84     17.63 o
  11   5   0       25.90       29.24      4.90 o
  13   5   0      870.64      856.05     10.67 o
  15   5   0        6.31        2.74      4.36 o
   0   6   0     8840.75     9155.68     97.06 o
   2   6   0      300.78      286.11      3.71 o
   4   6   0       21.52       25.47      2.46 o
   6   6   0        0.05        1.91      2.20 o
   8   6   0      221.82      235.14      5.20 o
  10   6   0      113.24       87.81      5.13 o
  12   6   0       38.97       27.86      4.19 o
  14   6   0       13.92        6.87      4.50 o
   1   7   0       18.89        5.38      1.60 o
   3   7   0        4.50       12.73      2.43 o
   5   7   0     1201.03     1133.01      7.53 o
   7   7   0      198.07      191.59      4.46 o
   9   7   0        5.46        3.67      2.90 o
  11   7   0       32.84       33.73      4.22 o
  13   7   0       51.19       36.82      7.54 o
   0   8   0      191.63      164.06      5.33 o
   2   8   0        7.61        8.84      1.71 o
   4   8   0      740.83      723.99      6.11 o
   6   8   0     3074.92     3084.41     17.47 o
   8   8   0      227.38      227.48      4.91 o
  10   8   0       39.55       51.38      4.39 o
  12   8   0       52.02       32.26      4.54 o
  14   8   0       24.01       21.02      6.62 o
   1   9   0        3.01        1.82      2.00 o
   3   9   0       47.60       53.17      2.70 o
   5   9   0      444.40      453.75      5.43 o
   7   9   0       19.32       24.89      3.20 o
   9   9   0       14.90       18.56      3.90 o
  11   9   0        4.33        5.27      3.45 o
  13   9   0        1.76        0.83      3.21 o
   0  10   0        9.42        7.80      3.06 o
   2  10   0       84.56       72.95      3.00 o
   4  10   0        4.76        2.49      2.57 o
   6  10   0      786.58      760.94      7.42 o
   8  10   0       93.28       86.66      3.74 o
  10  10   0      110.07      137.24      5.96 o
  12  10   0       42.67       36.51      9.35 o
   1  11   0      129.53      138.27      2.84 o
   3  11   0       52.83       53.04      3.05 o
   5  11   0      340.81      359.45      5.46 o
   7  11   0       37.30       35.09      3.32 o
   9  11   0      369.75      403.54      5.91 o
  11  11   0       45.84       38.64      9.05 o
   0  12   0        1.05       10.23      3.02 o
   2  12   0        3.16        3.01      1.90 o
   4  12   0      190.81      188.77      3.72 o
   6  12   0        0.25        2.26      2.40 o
   8  12   0      234.64      235.22      4.56 o
  10  12   0       43.86       46.50      5.26 o
   1  13   0       81.10       93.91      6.01 o
   3  13   0        4.81        2.41      2.05 o
   5  13   0      144.42      177.16      3.51 o
   7  13   0        0.23       -0.76      2.15 o
   9  13   0        0.43        2.85      2.95 o
   0  14   0      467.31      445.94      8.13 o
   2  14   0       13.15        7.26      2.96 o
   4  14   0      197.46      228.01      5.49 o
   6  14   0      157.46      194.79      6.16 o
   1  15   0        1.07        1.34      4.97 o
   3  15   0       12.68        8.41      5.82 o
   5  15   0       54.77       53.49      7.64 o
 -15   1   1      373.38      353.22      9.53 o
 -13   1   1      158.94      151.83      6.91 o
 -11   1   1      195.45      175.43      5.96 o
  -9   1   1     1931.34     2063.91     13.34 o
  -7   1   1     4014.32     4409.86     22.20 o
  -5   1   1    11423.14    11187.34     54.76 o
  -3   1   1    13491.20    12345.59     59.39 o
   3   1   1    46965.91    44819.44    288.88 o
   5   1   1      564.65      514.71      6.33 o
   7   1   1    12045.83    11988.90     60.73 o
   9   1   1       90.59       71.73      4.33 o
  11   1   1    12709.20    13265.96     73.28 o
  13   1   1      183.07      192.01      7.32 o
  15   1   1     1080.86      939.27     13.09 o
 -16   2   1        9.61        8.05      5.20 o
 -14   2   1        0.00        0.20      3.28 o
 -12   2   1      108.67      103.50      5.89 o
 -10   2   1      244.98      238.01      5.77 o
  -8   2   1      222.97      236.33      4.50 o
  -6   2   1      522.61      514.12      5.51 o
  -4   2   1     3040.68     2991.56     21.19 o
  -2   2   1     3888.75     3640.06     18.93 o
   0   2   1       37.13       40.74      2.21 o
   2   2   1      922.38      841.23      7.81 o
   4   2   1     1094.55     1066.69      7.31 o
   6   2   1       76.47       43.13      3.86 o
   8   2   1      211.32      221.32      4.78 o
  10   2   1       13.11       10.47      3.69 o
  12   2   1       17.13       17.28      4.80 o
  14   2   1      172.44      167.62      6.95 o
  16   2   1      318.84      318.32     10.49 o
 -15   3   1        0.01        2.39      3.93 o
 -13   3   1       36.43       36.33      5.33 o
 -11   3   1        5.13        9.19      3.65 o
  -9   3   1      230.04      204.82      5.43 o
  -7   3   1      113.12      142.48      3.93 o
  -5   3   1        2.01       13.92      2.86 o
  -3   3   1      465.06      406.15      4.03 o
  -1   3   1     2771.25     2626.19     18.43 o
   1   3   1     1785.66     1572.48      8.29 o
   3   3   1     1968.97     2000.93     11.11 o
   5   3   1     7535.47     7993.78     40.68 o
   7   3   1       42.40       46.79      3.71 o
   9   3   1        0.48        1.27      3.31 o
  11   3   1       28.68       21.68      4.14 o
  13   3   1        5.56        6.38      4.15 o
  15   3   1       54.28       62.51      7.07 o
 -16   4   1       50.01       36.52      6.77 o
 -14   4   1       13.30        9.92      4.74 o
 -12   4   1      361.22      345.82      7.07 o
 -10   4   1      147.06      156.82      5.41 o
  -8   4   1       76.36       76.47      3.83 o
  -6   4   1        1.94        2.86      2.18 o
  -4   4   1      577.93      508.31      5.29 o
  -2   4   1     2550.05     2410.34     14.70 o
   0   4   1     1325.18     1347.22      7.75 o
   2   4   1      626.63      594.28      5.08 o
   4   4   1      414.95      438.09      5.06 o
   6   4   1      497.33      506.78      5.60 o
   8   4   1      167.53      161.58      4.75 o
  10   4   1      123.27      115.54      5.18 o
  12   4   1       50.18       46.23      4.97 o
  14   4   1        0.24        4.25      4.75 o
 -15   5   1       93.46       93.90      6.57 o
 -13   5   1       11.18       17.99      4.58 o
 -11   5   1     1790.67     1728.79     13.03 o
  -9   5   1        1.34        4.72      3.15 o
  -7   5   1      989.36     1026.17      7.59 o
  -5   5   1      718.26      812.87      6.10 o
  -3   5   1      612.42      666.10      8.44 o
  -1   5   1     8455.96     8866.66     46.05 o
   1   5   1      355.64      348.48      3.72 o
   3   5   1      278.23      301.71      4.57 o
   5   5   1     1220.57     1274.65      8.14 o
   7   5   1     1251.53     1319.92      9.45 o
   9   5   1        3.23        3.56      3.29 o
  11   5   1      231.51      194.57      5.95 o
  13   5   1      121.87      121.12      6.15 o
  15   5   1       15.72        3.82      4.35 o
 -14   6   1      188.38      193.87      6.52 o
 -12   6   1       63.60       58.93      4.67 o
 -10   6   1      379.11      402.45      6.78 o
  -8   6   1      844.58      833.41      7.46 o
  -6   6   1     4316.61     4552.56     22.52 o
  -4   6   1       49.22       53.72      2.65 o
  -2   6   1     1710.71     2036.96     10.73 o
   0   6   1      888.15     1010.09      6.74 o
   2   6   1     3733.97     4143.52     19.63 o
   4   6   1      215.00      269.65      3.95 o
   6   6   1      440.67      493.39      5.30 o
   8   6   1      260.95      272.12      6.12 o
  10   6   1      142.97      128.30      5.87 o
  12   6   1      341.74      329.72      7.71 o
  14   6   1       92.19       60.09     13.83 o
 -13   7   1       15.44       13.15      4.61 o
 -11   7   1      390.55      357.77      6.41 o
  -9   7   1       80.61       95.89      4.14 o
  -7   7   1        0.99        2.29      2.84 o
  -5   7   1     1112.17     1065.66      6.89 o
  -3   7   1      519.79      525.37      4.76 o
  -1   7   1      369.12      447.22      4.11 o
   1   7   1      872.66      821.04      6.01 o
   3   7   1       13.92       18.32      1.87 o
   5   7   1     3553.56     3533.56     18.79 o
   7   7   1        6.97        8.31      3.00 o
   9   7   1      168.32      190.80      5.45 o
  11   7   1      236.16      186.65      6.65 o
  13   7   1        1.85        3.30      3.92 o
 -14   8   1        1.90        6.89      4.01 o
 -12   8   1        2.39        7.60      3.51 o
 -10   8   1        9.46       11.36      3.61 o
  -8   8   1      136.68      126.91      5.33 o
  -6   8   1     1056.84      971.11      9.69 o
  -4   8   1      240.22      264.27      3.71 o
  -2   8   1      101.83      142.08      3.03 o
   0   8   1       16.07       29.20      2.19 o
   2   8   1        0.14        0.85      1.57 o
   4   8   1       27.66       27.32      3.26 o
   6   8   1      488.95      472.43      5.49 o
   8   8   1        0.56        0.84      2.60 o
  10   8   1       33.18       31.94      4.57 o
  12   8   1        1.20       -3.29      3.30 o
  14   8   1        0.53        0.56      3.78 o
 -13   9   1       13.97       12.89      4.26 o
 -11   9   1      136.67      142.11      5.04 o
  -9   9   1       46.43       54.04      4.01 o
  -7   9   1      944.84      940.98      7.48 o
  -5   9   1      660.89      597.70      6.72 o
  -3   9   1      144.16      128.87      4.32 o
  -1   9   1       18.78       20.20      2.03 o
   1   9   1      153.46      129.58      3.17 o
   3   9   1       25.64       25.51      2.70 o
   5   9   1     3027.11     2971.11     17.12 o
   7   9   1       73.88       78.63      3.90 o
   9   9   1        5.67        6.88      3.11 o
  11   9   1        1.71        5.94      3.59 o
  13   9   1       12.96        3.80      3.97 o
 -12  10   1      157.58      180.69      6.23 o
 -10  10   1       11.14        8.27      3.13 o
  -8  10   1       70.49       70.23      3.87 o
  -6  10   1       23.83       26.06      2.67 o
  -4  10   1      156.18      137.29      3.35 o
  -2  10   1       29.80       23.06      2.28 o
   0  10   1       27.85       10.59      1.99 o
   2  10   1      573.10      553.15      5.06 o
   4  10   1       66.22       71.76      3.83 o
   6  10   1      617.88      636.04      6.20 o
   8  10   1        0.16       -0.30      2.10 o
  10  10   1        1.59        2.15      2.98 o
  12  10   1       37.86       26.79      7.28 o
 -11  11   1        0.49        4.40      3.05 o
  -9  11   1      452.12      464.67      6.51 o
  -7  11   1       63.33       66.22      3.52 o
  -5  11   1      197.35      181.57      4.28 o
  -3  11   1        2.95        2.27      2.09 o
  -1  11   1     1016.37      802.28      6.07 o
   1  11   1       66.99       48.60      2.44 o
   3  11   1      412.04      372.51      4.32 o
   5  11   1      337.92      334.01      4.65 o
   7  11   1       22.53       19.54      2.96 o
   9  11   1       44.98       45.99      4.03 o
  11  11   1        5.09       -0.51      3.27 o
 -10  12   1        0.28        0.65      2.77 o
  -8  12   1        5.78        3.35      2.56 o
  -6  12   1      182.31      200.06      4.38 o
  -4  12   1       64.13       51.84      2.57 o
  -2  12   1       35.33       27.68      4.19 o
   0  12   1      175.39      179.11      3.17 o
   2  12   1      280.48      258.78      3.86 o
   4  12   1       12.09       10.23      2.14 o
   6  12   1       31.32       24.15      2.86 o
   8  12   1       23.30       22.19      3.12 o
  10  12   1        5.79        5.33      2.89 o
  -9  13   1        4.35        3.05      2.52 o
  -7  13   1       28.56       34.42      2.78 o
  -5  13   1      134.25      138.63      3.38 o
  -3  13   1        3.25       -0.80      1.65 o
  -1  13   1      229.73      181.21      3.86 o
   1  13   1       32.44       25.33      2.16 o
   3  13   1        3.37        2.04      2.40 o
   5  13   1      243.23      293.79      4.23 o
   7  13   1        1.17        3.06      2.17 o
   9  13   1       26.74       29.27      5.45 o
  -6  14   1      176.74      204.25      4.63 o
  -4  14   1        0.97        0.25      1.57 o
  -2  14   1       22.14       15.85      3.48 o
   0  14   1        1.26        3.10      2.40 o
   2  14   1        0.27       -1.68      2.36 o
   4  14   1        0.44       -1.04      3.27 o
   6  14   1       81.87       97.08      5.15 o
  -5  15   1       10.43       24.81      7.10 o
  -3  15   1       25.39       24.80      6.86 o
  -1  15   1       72.94       65.90     26.44 o
   1  15   1        3.73        1.01      4.67 o
   3  15   1       43.97       42.71      6.82 o
   5  15   1      185.82      221.33     12.28 o
 -16   0   2       69.97       62.16     10.03 o
 -14   0   2      802.21      804.94     13.37 o
 -12   0   2     4924.25     5034.74     44.37 o
 -10   0   2      726.87      715.62     11.73 o
  -8   0   2      761.17      801.93      9.42 o
  -6   0   2     4018.68     4319.01     40.72 o
  -4   0   2     9857.40     9325.74     61.28 o
  -2   0   2    29526.26    27754.54    195.10 o
   2   0   2    22888.73    20755.54    150.80 o
   4   0   2     7076.16     6801.07     55.24 o
   6   0   2     6364.92     6784.81     70.01 o
   8   0   2     1300.99     1357.62     13.55 o
  10   0   2      215.89      212.99      9.56 o
  12   0   2        0.00        0.92      5.44 o
  14   0   2     1172.51     1033.84     19.68 o
  16   0   2        0.02        7.12      8.16 o
 -15   1   2       19.29       18.55      4.90 o
 -13   1   2      213.84      220.24      7.00 o
 -11   1   2       58.34       69.85      5.58 o
  -9   1   2      793.68      861.32      7.92 o
  -7   1   2        0.70       -0.02      2.19 o
  -5   1   2     2527.40     2648.26     13.81 o
  -3   1   2     1589.06     1570.55      9.08 o
  -1   1   2    16686.92    15436.07    169.63 o
   1   1   2        2.85        7.37      2.99 o
   3   1   2     4648.43     4588.46     22.12 o
   5   1   2     3228.59     3366.57     17.77 o
   7   1   2     4251.73     4660.14     24.45 o
   9   1   2      259.85      270.99      5.64 o
  11   1   2      457.68      440.58      7.85 o
  13   1   2      298.30      304.17      8.34 o
  15   1   2      130.77      106.55      8.04 o
 -16   2   2       27.18       24.66      5.38 o
 -14   2   2        3.72        2.87      3.78 o
 -12   2   2      832.43      861.25      9.40 o
 -10   2   2      185.19      205.42      6.00 o
  -8   2   2      331.40      338.08      4.78 o
  -6   2   2     3345.20     3585.43     18.56 o
  -4   2   2     2950.98     3062.63     15.49 o
  -2   2   2      286.64      191.66      4.18 o
   0   2   2      140.15      161.20      8.69 o
   2   2   2       18.46        7.39      2.55 o
   4   2   2     9688.48     9857.85     48.53 o
   6   2   2      597.17      677.20      6.94 o
   8   2   2     1351.29     1530.29     10.58 o
  10   2   2       82.13       71.98      5.17 o
  12   2   2      201.86      208.44      6.68 o
  14   2   2      379.20      375.22      9.25 o
  16   2   2        6.85        1.32      4.44 o
 -15   3   2       72.33       70.57      5.81 o
 -13   3   2        7.94        7.80      4.26 o
 -11   3   2       11.26        6.90      3.28 o
  -9   3   2       33.67       42.61      3.95 o
  -7   3   2      258.36      252.72      4.62 o
  -5   3   2      169.22      182.51      3.84 o
  -3   3   2        3.73        6.91      1.55 o
  -1   3   2     1960.68     1834.06     17.69 o
   1   3   2     6560.76     6043.86     41.17 o
   3   3   2      567.16      570.45      5.38 o
   5   3   2       11.79        5.34      2.84 o
   7   3   2      526.14      516.94      6.16 o
   9   3   2      975.99      977.46      9.57 o
  11   3   2       39.03       33.21      5.27 o
  13   3   2      118.33      126.05      6.83 o
  15   3   2        0.25       -2.21      4.58 o
 -16   4   2        2.83        6.06      5.11 o
 -14   4   2       23.78       24.03      4.47 o
 -12   4   2      319.28      312.35      6.63 o
 -10   4   2      144.83      163.54      5.19 o
  -8   4   2        0.21       -0.82      2.57 o
  -6   4   2     2742.26     2813.92     15.19 o
  -4   4   2     1244.21     1263.63      7.69 o
  -2   4   2      512.50      509.66      3.94 o
   0   4   2      219.42      243.30      2.27 o
   2   4   2     1053.31     1014.72      7.05 o
   4   4   2       12.64       25.08      2.91 o
   6   4   2       75.07       53.70      3.18 o
   8   4   2      712.28      739.85      7.75 o
  10   4   2      152.69      117.83      5.64 o
  12   4   2       97.58      103.75      6.67 o
  14   4   2       16.72        9.06      5.32 o
 -15   5   2       78.16       64.74      6.34 o
 -13   5   2        0.27       -1.77      4.37 o
 -11   5   2      157.83      165.30      5.87 o
  -9   5   2      246.11      231.55      5.49 o
  -7   5   2      136.39      167.45      4.02 o
  -5   5   2     1895.03     1846.88     10.05 o
  -3   5   2      277.62      321.52      4.02 o
  -1   5   2     4554.83     4412.61     33.67 o
   1   5   2       90.49      105.69      2.79 o
   3   5   2     2074.54     2118.74     13.06 o
   5   5   2      296.95      311.84      4.96 o
   7   5   2       24.51       27.68      3.40 o
   9   5   2       30.07       28.87      5.08 o
  11   5   2       19.75       16.46      4.14 o
  13   5   2       16.80       14.68      4.64 o
  15   5   2        0.48       -0.30      3.59 o
 -14   6   2      267.28      273.80      6.82 o
 -12   6   2       58.68       42.45      4.70 o
 -10   6   2      240.86      232.88      5.14 o
  -8   6   2     1669.41     1731.51     12.10 o
  -6   6   2      552.22      627.94      5.47 o
  -4   6   2     3145.39     3192.39     15.28 o
  -2   6   2      931.35     1076.85      6.03 o
   0   6   2    16152.46    16325.22     84.33 o
   2   6   2      219.54      198.40      3.11 o
   4   6   2     3306.99     3607.22     18.00 o
   6   6   2        2.08        1.00      1.98 o
   8   6   2     1106.58     1124.59      9.24 o
  10   6   2     1328.47     1185.25     10.97 o
  12   6   2      536.05      543.24      8.02 o
  14   6   2       65.03       28.80     10.64 o
 -13   7   2      193.41      197.79      6.81 o
 -11   7   2        1.56       -1.47      2.92 o
  -9   7   2      211.67      217.96      5.54 o
  -7   7   2        7.12        5.87      2.48 o
  -5   7   2       19.13       25.02      2.11 o
  -3   7   2     1640.89     1743.12      9.45 o
  -1   7   2       48.55       52.20      2.23 o
   1   7   2     1014.18     1120.28      6.66 o
   3   7   2      644.29      606.83      4.55 o
   5   7   2     6340.06     6494.03     39.62 o
   7   7   2      139.84      144.58      4.80 o
   9   7   2      541.85      557.16      7.61 o
  11   7   2        9.41       10.51      4.22 o
  13   7   2      246.88      237.96      6.73 o
 -14   8   2        2.25        3.38      4.06 o
 -12   8   2      201.25      181.08      6.90 o
 -10   8   2        8.28       10.59      3.35 o
  -8   8   2      268.56      252.44      4.61 o
  -6   8   2     2159.36     2077.92     11.84 o
  -4   8   2      344.63      342.52      3.86 o
  -2   8   2      174.96      164.90      2.80 o
   0   8   2      204.59      172.03      2.42 o
   2   8   2      213.70      198.66      3.59 o
   4   8   2     2486.97     2324.49     20.06 o
   6   8   2      755.13      755.01      6.92 o
   8   8   2        2.29        2.42      3.43 o
  10   8   2       17.91       24.69      4.25 o
  12   8   2        9.03        8.26      4.15 o
 -13   9   2        2.41       -1.29      3.41 o
 -11   9   2       16.37       20.36      4.00 o
  -9   9   2        2.22        2.73      2.86 o
  -7   9   2      288.74      286.42      5.59 o
  -5   9   2        5.16        6.09      2.20 o
  -3   9   2       63.21       66.13      2.96 o
  -1   9   2      197.40      178.95      2.87 o
   1   9   2       18.09       34.67      1.68 o
   3   9   2       78.23       76.72      2.85 o
   5   9   2      426.99      375.48      4.81 o
   7   9   2       34.62       31.60      3.13 o
   9   9   2       28.41       26.33      4.10 o
  11   9   2       36.89       29.61      7.80 o
  13   9   2       49.67       24.24      9.11 o
 -12  10   2       70.95       88.32      5.16 o
 -10  10   2      339.08      338.56      6.82 o
  -8  10   2      328.15      334.61      5.19 o
  -6  10   2     4427.38     4426.38     22.93 o
  -4  10   2      159.81      149.86      3.41 o
  -2  10   2      671.77      664.72      6.85 o
   0  10   2      184.88      203.17      3.29 o
   2  10   2      916.85      855.29      6.49 o
   4  10   2     1434.38     1422.46      9.50 o
   6  10   2      160.02      156.79      4.22 o
   8  10   2       24.27       22.74      3.43 o
  10  10   2      167.11      192.72      5.67 o
  12  10   2       27.60       21.34      5.20 o
 -11  11   2      287.39      304.53      7.22 o
  -9  11   2       40.84       31.34      4.06 o
  -7  11   2       28.06       29.03      3.24 o
  -5  11   2       51.47       33.38      2.80 o
  -3  11   2       13.37        5.08      1.90 o
  -1  11   2      880.50      689.36      5.68 o
   1  11   2       67.99       84.21      2.39 o
   3  11   2       23.89       10.05      1.98 o
   5  11   2       12.58       14.42      3.07 o
   7  11   2       95.24       91.25      3.34 o
   9  11   2       35.55       45.24      3.87 o
  11  11   2        7.48        9.32      3.52 o
 -10  12   2        0.77       -2.99      2.99 o
  -8  12   2       14.16       20.86      3.26 o
  -6  12   2       50.03       42.27      3.41 o
  -4  12   2        4.67        1.95      2.48 o
  -2  12   2       19.00        9.57      1.81 o
   0  12   2      233.17      179.56      2.86 o
   2  12   2      191.28      164.08      3.44 o
   4  12   2       33.21       32.84      2.36 o
   6  12   2      247.00      252.87      5.26 o
   8  12   2       19.07       17.42      2.94 o
  10  12   2      296.47      344.70      6.52 o
  -9  13   2        5.89        4.77      2.62 o
  -7  13   2       25.87       29.79      2.78 o
  -5  13   2        0.92       -0.33      1.47 o
  -3  13   2       44.06       23.96      5.13 o
  -1  13   2      129.12      121.44      3.15 o
   1  13   2       42.36       49.92      3.39 o
   3  13   2        1.27        0.20      2.88 o
   5  13   2      343.88      396.16      8.44 o
   7  13   2       15.59       13.82      4.50 o
   9  13   2       45.02       36.47      6.66 o
  -6  14   2      256.07      301.96      5.71 o
  -4  14   2       49.78       36.20      8.57 o
  -2  14   2       10.98        3.57      2.81 o
   0  14   2        8.18        9.86      3.50 o
   2  14   2       37.38       41.56      4.61 o
   4  14   2       13.77       16.00      4.02 o
   6  14   2        0.00        2.62      3.68 o
  -5  15   2      230.97      316.70     10.03 o
  -3  15   2       57.76       67.70     20.01 o
  -1  15   2       14.86       14.70      4.84 o
   1  15   2        0.18       -1.99      2.88 o
   3  15   2      123.24      188.38      5.73 o
 -15   1   3       11.17       10.16      4.50 o
 -13   1   3     1008.34     1008.11     10.57 o
 -11   1   3      228.61      238.40      5.97 o
  -9   1   3       40.83       32.51      3.78 o
  -7   1   3      161.33      178.87      3.64 o
  -5   1   3        0.14        1.48      1.81 o
  -3   1   3     1895.03     1697.09      9.01 o
  -1   1   3    84689.66    88334.94    924.27 o
   1   1   3      376.34      388.70      7.34 o
   3   1   3     4198.84     4291.16     20.15 o
   5   1   3       34.31       39.57      3.73 o
   7   1   3     2582.31     2803.63     15.38 o
   9   1   3     1442.15     1416.55     12.19 o
  11   1   3       65.45       61.69      5.61 o
  13   1   3      180.63      169.76      8.02 o
  15   1   3      237.97      239.28      8.52 o
 -16   2   3        6.20        5.46      4.63 o
 -14   2   3      197.45      194.54      5.93 o
 -12   2   3      245.71      245.17      6.46 o
 -10   2   3       10.81       11.99      3.52 o
  -8   2   3       64.32       69.23      3.30 o
  -6   2   3      554.99      520.51      5.43 o
  -4   2   3     1159.38     1024.45      6.13 o
  -2   2   3      667.73      647.82      7.68 o
   0   2   3     1830.08     1709.43      9.51 o
   2   2   3     3728.36     3662.49     17.91 o
   4   2   3      534.47      573.26      6.55 o
   6   2   3       71.03       61.57      4.05 o
   8   2   3      148.33      144.55      4.68 o
  10   2   3     1843.40     1827.55     13.97 o
  12   2   3      349.76      364.75      7.44 o
  14   2   3      178.32      170.35      7.85 o
 -15   3   3        9.54        9.15      4.37 o
 -13   3   3       26.35       27.90      4.30 o
 -11   3   3       80.58       84.82      4.83 o
  -9   3   3      248.88      279.40      5.47 o
  -7   3   3     3946.27     4301.72     21.55 o
  -5   3   3      587.75      605.70      5.29 o
  -3   3   3      643.98      608.26      4.16 o
  -1   3   3     1252.86     1205.80      9.48 o
   1   3   3      183.72      173.31      2.88 o
   3   3   3      876.30      858.08      6.39 o
   5   3   3     3216.75     3661.32     23.61 o
   7   3   3      256.21      252.95      4.66 o
   9   3   3       62.60       65.53      4.70 o
  11   3   3        3.83        6.36      3.92 o
  13   3   3       22.43       24.57      5.46 o
  15   3   3      187.77      226.30      8.41 o
 -16   4   3       28.30       23.52      5.45 o
 -14   4   3      124.03      120.69      5.66 o
 -12   4   3       24.40       20.59      4.16 o
 -10   4   3       68.21       69.19      4.34 o
  -8   4   3       26.66       26.47      3.25 o
  -6   4   3      667.01      672.38      5.47 o
  -4   4   3       89.97       88.88      2.90 o
  -2   4   3      162.16      177.23      2.55 o
   0   4   3      110.73       88.94      3.55 o
   2   4   3      316.22      281.70      3.43 o
   4   4   3       79.62       72.24      3.39 o
   6   4   3       32.37       23.82      2.93 o
   8   4   3       46.97       62.42      4.41 o
  10   4   3      237.37      198.61      6.14 o
  12   4   3       62.86       50.49      5.28 o
  14   4   3       18.40       12.58      4.92 o
 -15   5   3        1.08        3.49      3.61 o
 -13   5   3      532.67      497.90      8.57 o
 -11   5   3        5.01        2.19      3.14 o
  -9   5   3       85.04       89.90      4.61 o
  -7   5   3      182.32      208.24      3.85 o
  -5   5   3     1149.06     1165.38      7.07 o
  -3   5   3     1571.74     1432.56      7.77 o
  -1   5   3     2396.53     2577.14     20.55 o
   1   5   3        1.86        4.14      1.29 o
   3   5   3     2202.26     2077.82     12.62 o
   5   5   3     1627.10     1650.11      9.58 o
   7   5   3      201.68      184.40      5.62 o
   9   5   3      161.21      118.98      5.27 o
  11   5   3      407.64      377.12      7.58 o
  13   5   3       18.10       13.08      4.74 o
  15   5   3      120.90      146.95      7.53 o
 -14   6   3       26.36       21.76      4.75 o
 -12   6   3       20.84       19.81      4.44 o
 -10   6   3      424.22      440.82      6.91 o
  -8   6   3        8.98        6.67      2.96 o
  -6   6   3       63.05       69.02      2.76 o
  -4   6   3      383.83      442.27      4.32 o
  -2   6   3      880.20      779.40      4.79 o
   0   6   3      975.25     1121.20      9.07 o
   2   6   3      281.37      271.02      2.64 o
   4   6   3       41.71       65.43      2.40 o
   6   6   3      457.48      460.98      5.20 o
   8   6   3     1061.87     1083.16     10.31 o
  10   6   3       51.21       43.76      5.41 o
  12   6   3      147.18      133.81      5.94 o
  14   6   3      115.26       73.46     21.34 o
 -13   7   3       27.82       15.98      3.70 o
 -11   7   3        1.40       -1.91      3.63 o
  -9   7   3       13.88       18.37      3.06 o
  -7   7   3     1486.20     1601.20     11.02 o
  -5   7   3        4.28        3.33      1.62 o
  -3   7   3      663.62      730.17      4.64 o
  -1   7   3     1518.53     1619.44     12.26 o
   1   7   3      350.31      411.76      4.54 o
   3   7   3      230.39      232.93      4.92 o
   5   7   3       15.97       10.67      2.18 o
   7   7   3       40.12       42.85      3.59 o
   9   7   3      605.25      546.89      7.46 o
  11   7   3      175.57      151.31      6.19 o
  13   7   3      141.86      124.74      7.76 o
 -14   8   3       14.32        7.00      3.87 o
 -12   8   3       73.96       79.18      4.33 o
 -10   8   3        0.05        1.54      2.82 o
  -8   8   3       99.30       99.32      3.96 o
  -6   8   3      539.23      519.17      5.79 o
  -4   8   3      467.59      402.05      4.00 o
  -2   8   3        1.39        2.07      1.63 o
   0   8   3      202.63      183.98      2.10 o
   2   8   3       31.85       40.30      2.26 o
   4   8   3      487.57      457.66      4.45 o
   6   8   3       83.01       77.61      3.42 o
   8   8   3       79.91       78.17      4.31 o
  10   8   3       14.82       17.87      3.61 o
  12   8   3        3.16        1.41      3.38 o
 -13   9   3        6.17        3.28      3.35 o
 -11   9   3       75.74       86.08      4.32 o
  -9   9   3       41.41       39.86      3.70 o
  -7   9   3     1066.10     1057.44      8.04 o
  -5   9   3        6.30        5.76      2.38 o
  -3   9   3      513.79      495.95      5.13 o
  -1   9   3        3.41        3.44      1.10 o
   1   9   3      278.06      280.50      3.04 o
   3   9   3       15.16        9.44      1.72 o
   5   9   3     4394.59     4411.29     23.94 o
   7   9   3        0.13        2.09      2.88 o
   9   9   3      272.76      269.86      5.77 o
  11   9   3       32.45       21.90      4.59 o
  13   9   3      193.99      211.06      6.83 o
 -12  10   3       47.95       32.50      3.82 o
 -10  10   3       81.93       83.64      4.02 o
  -8  10   3      997.79     1033.99      8.45 o
  -6  10   3       41.66       41.42      3.09 o
  -4  10   3     1324.37     1390.38      8.56 o
  -2  10   3      344.25      313.27      4.97 o
   0  10   3     1144.34     1138.03      6.88 o
   2  10   3      110.31      107.26      2.14 o
   4  10   3      236.88      241.41      3.87 o
   6  10   3       45.12       52.96      2.84 o
   8  10   3      184.05      182.56      4.77 o
  10  10   3      146.60      160.84      4.93 o
  12  10   3      235.80      265.27      7.30 o
 -11  11   3      942.01     1004.43      9.31 o
  -9  11   3        2.26        2.23      2.50 o
  -7  11   3      283.77      279.79      4.39 o
  -5  11   3      111.47      114.15      3.86 o
  -3  11   3     1429.95     1290.94      8.06 o
  -1  11   3      708.45      628.17      4.17 o
   1  11   3      476.64      405.48      4.92 o
   3  11   3      330.75      331.25      4.55 o
   5  11   3      936.67      910.71      7.30 o
   7  11   3      109.46      119.13      3.76 o
   9  11   3        3.66        0.70      2.49 o
  11  11   3       41.44       20.88      5.48 o
 -10  12   3      350.30      347.81      5.52 o
  -8  12   3       74.44       74.54      3.30 o
  -6  12   3      250.75      216.62      3.55 o
  -4  12   3        7.42        4.66      1.64 o
  -2  12   3      257.67      217.32      2.77 o
   0  12   3        1.35        1.39      1.14 o
   2  12   3      459.60      421.55      5.30 o
   4  12   3       32.12       23.51      1.57 o
   6  12   3      145.25      137.81      4.45 o
   8  12   3      291.35      306.40      5.28 o
  10  12   3      337.59      380.32      9.50 o
  -9  13   3       49.78       34.41      3.63 o
  -7  13   3        2.71        1.90      1.86 o
  -5  13   3       54.98       33.29      4.85 o
  -3  13   3       57.11       68.38      7.07 o
  -1  13   3       14.14        6.86      3.15 o
   1  13   3        1.79        3.46      3.11 o
   3  13   3       38.05       24.95      4.04 o
   5  13   3       54.50       78.78      5.29 o
   7  13   3       44.11       34.41      5.09 o
  -6  14   3      216.61      239.68      5.17 o
  -4  14   3        3.82        3.10      3.10 o
  -2  14   3      106.28       94.76      8.49 o
   0  14   3      108.86      138.56      5.73 o
   2  14   3       30.54       17.60      4.13 o
   4  14   3      386.09      482.57      9.56 o
   6  14   3        5.35        4.73      4.22 o
  -5  15   3      165.44      196.73     22.21 o
  -3  15   3        0.05        1.44      2.81 o
  -1  15   3      225.25      234.00      5.50 o
   1  15   3       31.52       30.05      5.26 o
   3  15   3      381.45      484.87      8.39 o
 -16   0   4       34.13       22.40      6.57 o
 -14   0   4      208.90      206.01      8.68 o
 -12   0   4     1713.30     1743.56     17.74 o
 -10   0   4      267.79      271.93      9.50 o
  -8   0   4      320.83      331.43     11.34 o
  -6   0   4      860.77      884.20      9.60 o
  -4   0   4     2861.32     2773.95     17.97 o
  -2   0   4    49185.14    47513.14    358.13 o
   0   0   4     2335.30     2274.03     24.45 o
   2   0   4      369.50      397.10      7.38 o
   4   0   4      409.11      389.67      8.95 o
   6   0   4      743.59      622.48      8.91 o
   8   0   4       29.01       21.50      4.90 o
  10   0   4     8173.99     8306.89     65.70 o
  12   0   4      221.09      225.02     11.72 o
  14   0   4      414.46      390.93     13.55 o
 -15   1   4       45.34       39.93      4.89 o
 -13   1   4       74.15       73.98      4.61 o
 -11   1   4       71.84       68.40      4.72 o
  -9   1   4      963.85      957.66      7.81 o
  -7   1   4       73.48       46.94      3.43 o
  -5   1   4        8.54        9.64      2.13 o
  -3   1   4     6889.18     6399.84     56.89 o
  -1   1   4      546.00      477.90      6.20 o
   1   1   4     2069.37     1967.97     16.28 o
   3   1   4      243.25      239.77      3.99 o
   5   1   4      656.85      630.70      7.00 o
   7   1   4      187.53      178.46      4.80 o
   9   1   4      106.54      108.88      5.46 o
  11   1   4        7.45        8.65      4.07 o
  13   1   4       50.48       44.34      6.37 o
  15   1   4      155.93      157.90      8.43 o
 -16   2   4       38.84       29.41      5.13 o
 -14   2   4        0.19       -0.52      2.87 o
 -12   2   4     1144.97     1154.31     10.93 o
 -10   2   4       54.47       51.21      3.91 o
  -8   2   4      241.33      203.14      3.77 o
  -6   2   4      389.20      347.95      4.20 o
  -4   2   4     1837.36     1778.36      9.04 o
  -2   2   4    25747.33    24909.44    220.62 o
   0   2   4     4754.40     4327.75     20.35 o
   2   2   4     6568.96     6447.10     30.71 o
   4   2   4     7269.59     7606.04     39.41 o
   6   2   4     1514.29     1484.77      9.91 o
   8   2   4      145.61      167.81      5.03 o
  10   2   4      188.82      192.19      6.39 o
  12   2   4       23.70       26.51      5.27 o
  14   2   4       43.42       41.79      6.30 o
 -15   3   4       14.57        8.57      4.40 o
 -13   3   4       91.77       90.91      4.72 o
 -11   3   4       12.50       11.22      3.22 o
  -9   3   4       99.02      103.86      3.61 o
  -7   3   4      795.55      774.88      6.62 o
  -5   3   4      554.62      500.46      4.66 o
  -3   3   4      908.91      849.67      7.71 o
  -1   3   4     2068.24     2183.91     10.15 o
   1   3   4      192.47      161.14      2.62 o
   3   3   4      919.03      955.14      7.46 o
   5   3   4        3.64        0.74      2.34 o
   7   3   4      669.61      612.31      6.68 o
   9   3   4        0.24        2.04      3.51 o
  11   3   4      526.76      498.42      8.23 o
  13   3   4      201.46      183.24     11.73 o
  15   3   4        1.14        1.82      4.46 o
 -16   4   4       17.81       26.14      5.65 o
 -14   4   4      102.28      102.71      5.10 o
 -12   4   4      548.60      561.71      7.96 o
 -10   4   4      410.47      398.80      5.75 o
  -8   4   4      940.39      970.77      7.85 o
  -6   4   4     4183.70     4402.10     24.38 o
  -4   4   4      172.23      147.39      2.37 o
  -2   4   4    12236.58    12012.59     66.11 o
   0   4   4       11.30        3.45      2.45 o
   2   4   4     1807.64     1866.52     14.93 o
   4   4   4     5496.54     6137.02     30.31 o
   6   4   4     2464.82     2493.41     14.81 o
   8   4   4       27.66       33.29      3.96 o
  10   4   4        0.56        0.23      3.16 o
  12   4   4      115.60      127.08      6.58 o
  14   4   4       18.27        6.32      5.88 o
 -15   5   4       32.85       26.62      4.50 o
 -13   5   4        0.01        1.50      2.82 o
 -11   5   4      236.37      225.81      5.79 o
  -9   5   4       30.76       34.20      3.35 o
  -7   5   4     1663.44     1707.22      9.89 o
  -5   5   4        8.49        8.13      1.78 o
  -3   5   4     3059.04     3269.70     22.23 o
  -1   5   4       47.58       49.81      3.24 o
   1   5   4     4889.14     4978.29     28.99 o
   3   5   4      105.28      108.05      2.95 o
   5   5   4     2001.11     1991.82     12.04 o
   7   5   4      101.65      100.20      4.94 o
   9   5   4      434.77      416.56      7.01 o
  11   5   4      141.83      150.75      5.93 o
  13   5   4       51.76       34.50      7.18 o
 -14   6   4       29.25       29.34      4.91 o
 -12   6   4       54.50       49.26      4.46 o
 -10   6   4        1.84       -1.12      2.93 o
  -8   6   4      252.42      248.38      5.12 o
  -6   6   4       55.76       46.96      2.20 o
  -4   6   4      152.46      142.31      3.06 o
  -2   6   4     1165.84     1360.75      7.27 o
   0   6   4       65.87       46.80      2.99 o
   2   6   4      678.45      620.46      4.06 o
   4   6   4      199.82      194.40      3.31 o
   6   6   4        1.28        2.07      2.63 o
   8   6   4      274.59      317.22      5.96 o
  10   6   4      782.43      683.99      9.50 o
  12   6   4       18.03       18.34      5.30 o
  14   6   4        0.07        0.18      3.60 o
 -13   7   4       22.92       20.69      3.59 o
 -11   7   4      269.50      277.49      5.45 o
  -9   7   4      342.03      354.04      5.55 o
  -7   7   4       82.92       76.79      3.50 o
  -5   7   4       83.17       78.57      2.70 o
  -3   7   4     1376.53     1293.03      7.20 o
  -1   7   4       98.40       86.15      3.49 o
   1   7   4      114.07      108.82      3.90 o
   3   7   4        0.47        1.53      1.23 o
   5   7   4      380.99      363.75      4.85 o
   7   7   4        0.61        1.12      2.68 o
   9   7   4       65.13       68.06      4.53 o
  11   7   4       33.74       27.87      4.36 o
  13   7   4        3.50        0.99      3.71 o
 -14   8   4        5.61        4.99      3.44 o
 -12   8   4        2.85        5.39      3.30 o
 -10   8   4       29.94       28.01      3.37 o
  -8   8   4      765.28      762.43      7.32 o
  -6   8   4      188.53      187.53      4.02 o
  -4   8   4       88.38       86.08      2.50 o
  -2   8   4      674.62      691.62      4.25 o
   0   8   4       76.79       67.74      3.91 o
   2   8   4      369.19      355.52      3.63 o
   4   8   4     2534.24     2555.52     14.55 o
   6   8   4       79.60       81.69      4.58 o
   8   8   4       40.02       30.20      3.38 o
  10   8   4       17.06       18.71      4.29 o
  12   8   4       17.47        9.74      3.96 o
 -13   9   4       27.69       22.83      4.04 o
 -11   9   4      663.75      692.92      7.28 o
  -9   9   4      181.67      188.63      4.16 o
  -7   9   4     3435.92     3554.26     19.96 o
  -5   9   4      436.24      404.52      4.39 o
  -3   9   4     2061.35     2031.32     11.61 o
  -1   9   4     1368.60     1270.23     11.53 o
   1   9   4     1523.11     1444.49     12.39 o
   3   9   4     2743.94     2739.43     15.15 o
   5   9   4      240.06      232.73      4.36 o
   7   9   4     1650.14     1738.22     12.77 o
   9   9   4      362.71      391.50      6.33 o
  11   9   4      686.15      713.85      8.86 o
 -12  10   4      683.28      673.82      8.21 o
 -10  10   4        6.61        0.69      2.04 o
  -8  10   4     2765.28     2831.93     17.07 o
  -6  10   4      696.51      684.39      6.64 o
  -4  10   4     2106.84     2105.13     11.48 o
  -2  10   4      175.28      202.12      2.38 o
   0  10   4     2477.45     2363.40     16.24 o
   2  10   4      384.94      385.78      7.47 o
   4  10   4       77.03       73.53      2.47 o
   6  10   4     1019.38     1041.24     12.56 o
   8  10   4      598.57      630.42      7.12 o
  10  10   4      386.49      460.94      7.22 o
 -11  11   4        0.16        0.73      2.44 o
  -9  11   4       50.31       50.04      3.83 o
  -7  11   4       17.42       10.78      2.20 o
  -5  11   4      241.11      235.69      4.19 o
  -3  11   4       33.52       20.32      1.45 o
  -1  11   4        3.55       -0.69      2.62 o
   1  11   4      538.18      484.89      7.47 o
   3  11   4      178.23      179.19      6.21 o
   5  11   4      417.57      412.21      4.91 o
   7  11   4       48.18       52.84      3.29 o
   9  11   4       23.23       14.06      3.38 o
  11  11   4        6.28        6.18      3.75 o
 -10  12   4      129.07      126.97      4.01 o
  -8  12   4       19.01       16.77      3.22 o
  -6  12   4      404.39      375.99      4.29 o
  -4  12   4        1.22        5.53      1.32 o
  -2  12   4     1327.83     1166.05     10.92 o
   0  12   4       53.17       18.20      5.57 o
   2  12   4      533.88      508.97      7.99 o
   4  12   4       31.15       21.09      4.38 o
   6  12   4      132.19      126.97      6.62 o
   8  12   4      128.15      142.30      7.50 o
  -9  13   4        4.44        3.68      2.38 o
  -7  13   4      104.96      114.58      4.30 o
  -5  13   4        1.19       -0.43      2.82 o
  -3  13   4        8.54        4.29      2.70 o
  -1  13   4       96.49      115.11      5.00 o
   1  13   4       25.56       10.59      4.05 o
   3  13   4        0.71       -0.45      3.00 o
   5  13   4        9.69       16.45      4.94 o
   7  13   4       27.01       25.17      5.43 o
  -6  14   4        0.59       -0.20      2.33 o
  -4  14   4       16.53       12.24      4.12 o
  -2  14   4       32.24       57.05     10.77 o
   0  14   4        0.44        0.74      2.78 o
   2  14   4      147.05      195.58      6.72 o
   4  14   4      249.53      307.73      7.67 o
   6  14   4       97.97      127.21      7.45 o
  -3  15   4      100.33      113.11     10.33 o
  -1  15   4      105.77      164.32      5.95 o
   1  15   4       31.59       29.74      9.28 o
   3  15   4        0.12        1.01      3.94 o
 -15   1   5       31.09       36.33      4.59 o
 -13   1   5      307.67      313.63      6.15 o
 -11   1   5       28.32       25.66      4.26 o
  -9   1   5     1020.31     1084.69      8.63 o
  -7   1   5      333.82      327.35      4.09 o
  -5   1   5     1228.84     1295.95      7.85 o
  -3   1   5      138.46      171.97      3.27 o
  -1   1   5    17719.58    17524.31     83.01 o
   1   1   5     1246.98     1217.10      9.19 o
   3   1   5        3.50       10.61      3.01 o
   5   1   5     1317.43     1252.85      9.29 o
   7   1   5        0.03        2.37      3.22 o
   9   1   5     5680.96     5668.60     31.86 o
  11   1   5      150.28      143.46      6.30 o
  13   1   5       20.89       14.85      4.87 o
  15   1   5       10.45        7.86      5.76 o
 -16   2   5       82.44       70.62      5.58 o
 -14   2   5       48.59       44.82      4.98 o
 -12   2   5       44.24       37.63      3.97 o
 -10   2   5      150.32      147.21      4.48 o
  -8   2   5       50.59       57.49      2.92 o
  -6   2   5     1339.17     1353.38     10.57 o
  -4   2   5     1903.30     1947.69      9.55 o
  -2   2   5      107.24      111.05      3.95 o
   0   2   5      364.21      356.63      3.31 o
   2   2   5     3667.16     3724.82     23.49 o
   4   2   5     1117.85     1248.85      9.17 o
   6   2   5       34.53       48.43      3.48 o
   8   2   5       84.52       71.47      4.67 o
  10   2   5      178.54      174.46      6.53 o
  12   2   5        4.50        6.14      5.09 o
  14   2   5       79.16       59.54     10.15 o
 -15   3   5       47.01       45.45      4.57 o
 -13   3   5        7.14        5.55      3.26 o
 -11   3   5      121.51      125.56      4.31 o
  -9   3   5        7.97        3.37      2.42 o
  -7   3   5      553.81      583.13      5.34 o
  -5   3   5        1.19        1.80      1.53 o
  -3   3   5      853.29      902.66      7.75 o
  -1   3   5      173.03      156.36      2.04 o
   1   3   5      843.13      931.84      6.36 o
   3   3   5     2247.03     2412.57     13.15 o
   5   3   5      524.66      577.66      6.46 o
   7   3   5       54.69       55.32      3.83 o
   9   3   5       84.85       77.06      5.99 o
  11   3   5       69.11       68.22      5.89 o
  13   3   5       91.60       86.57     12.75 o
  15   3   5      326.90      387.99     10.73 o
 -14   4   5      342.69      335.20      6.61 o
 -12   4   5       71.48       64.83      4.10 o
 -10   4   5      559.98      586.86      7.09 o
  -8   4   5      429.08      413.81      4.98 o
  -6   4   5     1029.87     1134.97      7.10 o
  -4   4   5      622.31      682.08      4.65 o
  -2   4   5       32.17       56.69      2.20 o
   0   4   5     3542.08     3821.91     53.90 o
   2   4   5      488.28      503.80      4.70 o
   4   4   5      856.61      919.17      7.10 o
   6   4   5        1.59        0.96      2.35 o
   8   4   5     1213.08     1256.53     11.46 o
  10   4   5       82.20       70.59      5.25 o
  12   4   5      383.30      385.68      7.70 o
  14   4   5        3.20        5.57      5.12 o
 -15   5   5      115.03      110.72      9.53 o
 -13   5   5      559.57      561.70      7.67 o
 -11   5   5      493.88      512.30      6.60 o
  -9   5   5        0.00        2.21      2.43 o
  -7   5   5        7.53        7.95      1.97 o
  -5   5   5      391.78      397.05      3.33 o
  -3   5   5      303.26      288.43      2.55 o
  -1   5   5      648.07      681.87      6.23 o
   1   5   5      169.57      196.47      4.83 o
   3   5   5       39.28       48.50      2.87 o
   5   5   5        9.53        9.87      2.30 o
   7   5   5      175.34      189.50      5.86 o
   9   5   5      792.84      661.26      7.94 o
  11   5   5        1.62        3.23      4.07 o
  13   5   5       12.75       13.64      5.27 o
 -14   6   5        4.77        4.47      3.45 o
 -12   6   5       91.80      104.11      4.36 o
 -10   6   5        8.69        7.47      2.44 o
  -8   6   5      553.82      554.05      5.88 o
  -6   6   5      474.60      471.95      4.27 o
  -4   6   5      190.44      157.44      2.57 o
  -2   6   5      722.39      704.54      4.20 o
   0   6   5     1471.64     1260.45      8.86 o
   2   6   5     2205.70     2186.62     13.79 o
   4   6   5       46.97       55.54      2.78 o
   6   6   5       25.42       27.53      3.53 o
   8   6   5      134.53      133.92      5.33 o
  10   6   5        8.64       11.17      3.97 o
  12   6   5       11.52        6.32      4.55 o
  14   6   5       11.78        6.81      4.80 o
 -13   7   5      259.92      255.13      5.32 o
 -11   7   5        0.00        0.17      1.88 o
  -9   7   5        0.00       -0.52      1.70 o
  -7   7   5      434.06      443.02      6.14 o
  -5   7   5        4.39        3.17      1.43 o
  -3   7   5      185.01      201.49      2.60 o
  -1   7   5      449.40      508.43      5.28 o
   1   7   5       16.56       18.66      3.29 o
   3   7   5      319.74      285.48      3.06 o
   5   7   5       13.59       16.67      2.89 o
   7   7   5       93.55       94.11      5.31 o
   9   7   5      678.09      596.27      8.01 o
  11   7   5      131.12      148.96      5.89 o
  13   7   5       68.42       21.49      8.93 o
 -14   8   5       73.17       77.10      6.42 o
 -12   8   5       55.59       58.02      3.57 o
 -10   8   5      213.89      245.54      5.17 o
  -8   8   5      458.72      452.18      5.28 o
  -6   8   5      175.66      172.28      3.92 o
  -4   8   5       89.62       93.99      2.67 o
  -2   8   5      188.74      173.38      4.18 o
   0   8   5      295.51      273.53      5.63 o
   2   8   5       56.40       55.32      4.04 o
   4   8   5     4343.77     4378.49     23.22 o
   6   8   5       34.09       27.77      3.93 o
   8   8   5      896.29      955.22      8.96 o
  10   8   5       71.68       82.07      4.72 o
  12   8   5      507.46      536.14      9.50 o
 -13   9   5      139.97      144.36      6.64 o
 -11   9   5      329.97      317.53      4.92 o
  -9   9   5      698.84      723.05      7.35 o
  -7   9   5     4637.35     4720.32     25.40 o
  -5   9   5     2085.31     2097.99     13.57 o
  -3   9   5      589.57      568.41      4.60 o
  -1   9   5     4655.26     4605.68     28.95 o
   1   9   5      478.59      427.31      7.10 o
   3   9   5    11256.23    11643.83     72.39 o
   5   9   5        0.37        0.73      1.79 o
   7   9   5     2281.12     2331.52     15.06 o
   9   9   5        1.93        4.90      2.92 o
  11   9   5      966.27     1002.45     12.46 o
 -12  10   5      679.97      726.01     12.11 o
 -10  10   5       78.34       78.32      3.52 o
  -8  10   5      426.88      439.69      5.24 o
  -6  10   5      312.37      314.99      4.45 o
  -4  10   5      758.39      821.99      9.09 o
  -2  10   5     1964.28     1880.85     14.21 o
   0  10   5     1332.55     1425.78     12.19 o
   2  10   5     1045.61     1023.84     12.80 o
   4  10   5      873.49      897.06      8.72 o
   6  10   5      864.61      875.64      8.13 o
   8  10   5       23.16       21.12      3.30 o
  10  10   5      243.97      248.73      5.78 o
 -11  11   5      121.61      144.89      5.97 o
  -9  11   5       97.88       97.13      3.43 o
  -7  11   5       18.23       16.62      2.55 o
  -5  11   5       11.74       12.37      1.91 o
  -3  11   5      278.91      262.70      4.88 o
  -1  11   5       39.31       27.16      3.36 o
   1  11   5        9.25        8.54      3.68 o
   3  11   5       71.66       63.85      5.56 o
   5  11   5        4.35        2.66      1.22 o
   7  11   5       59.76       65.32      8.15 o
   9  11   5       98.77      133.19      5.02 o
 -10  12   5       54.89       53.22      5.29 o
  -8  12   5       31.51       27.82      2.94 o
  -6  12   5      174.82      181.88      3.45 o
  -4  12   5      186.45      148.27      5.57 o
  -2  12   5        7.67       11.92      4.05 o
   0  12   5        7.49        1.18      2.61 o
   2  12   5      476.28      493.51     14.54 o
   4  12   5      136.27      133.51      5.73 o
   6  12   5      133.92      157.62      6.98 o
   8  12   5       12.31       10.57      6.66 o
  -9  13   5        1.32       -1.67      5.29 o
  -7  13   5        0.71        5.82      2.91 o
  -5  13   5        0.71        1.34      2.92 o
  -3  13   5       42.22       28.75      4.71 o
  -1  13   5       35.49       15.76      3.95 o
   1  13   5      115.90       44.74     20.59 o
   3  13   5        8.18        5.34      4.25 o
   5  13   5      175.75      157.44      6.68 o
   7  13   5       42.22       33.33      9.48 o
  -6  14   5      156.39      173.64      4.89 o
  -4  14   5       23.60       21.83      5.73 o
  -2  14   5      186.85      191.41      6.68 o
   0  14   5       14.90       14.43      3.52 o
   2  14   5      207.42      224.95      7.20 o
   4  14   5      279.62      312.21      7.88 o
   6  14   5      109.22      115.30     10.96 o
  -3  15   5       66.16       54.94      9.43 o
  -1  15   5        1.05        5.22      3.78 o
   1  15   5      201.50      222.08      6.48 o
   3  15   5      123.76      177.79      7.43 o
 -16   0   6      104.48      100.16      8.57 o
 -14   0   6     1702.96     1730.22     19.84 o
 -12   0   6      378.11      380.84      8.13 o
 -10   0   6      679.59      730.28     10.64 o
  -8   0   6        0.08        1.25      2.53 o
  -6   0   6     2131.88     2262.25     25.98 o
  -4   0   6      322.99      258.84      4.28 o
  -2   0   6    14926.98    14296.91    122.90 o
   0   0   6      700.42      691.12      8.86 o
   2   0   6     3007.40     3073.67     21.83 o
   4   0   6       22.82       34.18      4.87 o
   6   0   6      212.81      199.15      6.96 o
   8   0   6      726.36      699.48     13.49 o
  10   0   6      527.69      512.36     11.25 o
  12   0   6       67.58       64.29     14.92 o
  14   0   6        7.12        4.74      7.35 o
 -15   1   6      161.49      154.21      5.36 o
 -13   1   6      342.89      346.37      7.33 o
 -11   1   6       94.31      105.61      4.30 o
  -9   1   6      179.11      189.06      4.82 o
  -7   1   6      667.08      735.58      5.88 o
  -5   1   6     1454.07     1473.49      8.11 o
  -3   1   6      525.88      587.03      3.74 o
  -1   1   6     2879.79     3132.30     27.28 o
   1   1   6      160.96      168.96      3.58 o
   3   1   6      256.34      250.32      4.96 o
   5   1   6      845.76      920.52      7.51 o
   7   1   6      651.02      638.28      7.21 o
   9   1   6       25.62       24.85      5.25 o
  11   1   6        4.97        5.80      4.49 o
  13   1   6       11.82        8.81      5.86 o
  15   1   6       36.65       27.47      6.81 o
 -16   2   6        5.19        1.87      3.32 o
 -14   2   6      448.07      440.72      7.11 o
 -12   2   6        0.48       -0.79      2.26 o
 -10   2   6      284.33      298.71      4.96 o
  -8   2   6     1118.70     1222.28      8.59 o
  -6   2   6      631.12      718.28      7.18 o
  -4   2   6      508.27      540.36      5.54 o
  -2   2   6     2060.27     1950.22     19.21 o
   0   2   6       14.87       22.88      3.00 o
   2   2   6      870.37      949.35      7.58 o
   4   2   6      135.18      158.57      4.54 o
   6   2   6        2.48        4.58      2.88 o
   8   2   6      363.07      366.10      6.55 o
  10   2   6       20.31       20.79      4.86 o
  12   2   6        0.77        0.19      3.60 o
  14   2   6      107.40      129.78     10.39 o
 -15   3   6      214.04      223.15      6.07 o
 -13   3   6      271.38      262.32      6.34 o
 -11   3   6      402.90      406.73      5.61 o
  -9   3   6       18.62       23.48      3.24 o
  -7   3   6     4126.64     4281.03     20.61 o
  -5   3   6      326.86      323.68      2.66 o
  -3   3   6     7865.89     8076.49     76.82 o
  -1   3   6      224.86      198.02      2.36 o
   1   3   6     5719.58     5962.85     40.25 o
   3   3   6      795.84      806.93      7.17 o
   5   3   6     5346.79     5786.85     29.24 o
   7   3   6       35.65       48.19      4.52 o
   9   3   6      142.29      160.46      5.88 o
  11   3   6      332.45      311.98      7.47 o
  13   3   6      365.25      331.14      9.83 o
 -14   4   6      238.63      216.08      6.07 o
 -12   4   6      330.21      328.18      5.20 o
 -10   4   6       19.30       19.12      3.16 o
  -8   4   6     3859.87     4097.51     27.31 o
  -6   4   6      105.30       91.82      1.85 o
  -4   4   6     1590.74     1808.59     12.11 o
  -2   4   6     2600.97     2724.58     14.24 o
   0   4   6     4937.24     5214.99     55.94 o
   2   4   6      150.70      181.65      3.36 o
   4   4   6        0.10        2.54      2.56 o
   6   4   6      344.52      349.63      6.00 o
   8   4   6      100.56      117.81      5.52 o
  10   4   6       26.60       25.04      5.39 o
  12   4   6      106.56       83.59     10.75 o
  14   4   6        9.75       19.71      7.47 o
 -15   5   6       59.43       56.63      5.98 o
 -13   5   6        0.01        4.12      2.96 o
 -11   5   6      206.27      213.28      4.64 o
  -9   5   6        3.52        4.90      2.37 o
  -7   5   6      212.98      236.10      3.25 o
  -5   5   6       48.92       61.44      1.75 o
  -3   5   6      404.38      428.64      3.21 o
  -1   5   6       74.20       96.54      2.35 o
   1   5   6       16.81       22.70      1.26 o
   3   5   6       43.26       31.19      2.18 o
   5   5   6      351.99      343.17      4.50 o
   7   5   6        0.03        3.77      3.45 o
   9   5   6      320.29      289.82      7.09 o
  11   5   6        1.48        4.91      4.28 o
  13   5   6      116.96      107.16      6.95 o
 -14   6   6       22.48       11.72      3.70 o
 -12   6   6      324.54      328.75      5.22 o
 -10   6   6       86.66       87.45      3.65 o
  -8   6   6       38.11       46.04      2.33 o
  -6   6   6        5.91        7.26      1.90 o
  -4   6   6       43.06       33.20      1.87 o
  -2   6   6     2326.81     2401.67     11.44 o
   0   6   6       63.63       68.50      3.65 o
   2   6   6      355.90      352.61      3.01 o
   4   6   6       49.65       46.21      2.34 o
   6   6   6       27.86       27.80      3.52 o
   8   6   6      417.87      366.10      7.41 o
  10   6   6      191.38      166.01      5.54 o
  12   6   6       27.69       23.51      4.79 o
 -13   7   6      187.43      181.01      5.27 o
 -11   7   6       72.39       75.13      3.36 o
  -9   7   6      697.44      700.96      6.09 o
  -7   7   6      340.32      327.46      4.25 o
  -5   7   6      597.85      603.03      4.82 o
  -3   7   6      102.66      102.41      1.54 o
  -1   7   6      575.34      536.07      5.62 o
   1   7   6      470.11      463.43      7.00 o
   3   7   6     2227.68     2230.10     12.04 o
   5   7   6       34.61       38.82      3.07 o
   7   7   6        0.69        0.76      3.30 o
   9   7   6       60.15       59.92      4.99 o
  11   7   6        6.85        3.95      4.00 o
  13   7   6        0.25       -3.28      4.01 o
 -14   8   6       66.02       43.16     13.46 o
 -12   8   6      429.59      447.67      5.76 o
 -10   8   6        6.00        4.87      1.98 o
  -8   8   6       53.74       57.14      3.31 o
  -6   8   6       41.08       39.31      2.77 o
  -4   8   6     1552.58     1510.11      8.50 o
  -2   8   6     1140.66     1159.66      8.76 o
   0   8   6     1616.42     1533.27     12.84 o
   2   8   6      444.82      428.90      8.06 o
   4   8   6     5014.16     5117.82     25.64 o
   6   8   6     1018.06     1050.00      8.94 o
   8   8   6      434.63      474.95      7.97 o
  10   8   6      787.81      853.78      8.99 o
  12   8   6      276.78      303.57      7.92 o
 -13   9   6       89.18       84.69      6.73 o
 -11   9   6        7.75        4.83      2.14 o
  -9   9   6      660.14      704.03      5.92 o
  -7   9   6      239.44      221.99      3.45 o
  -5   9   6     1107.88     1134.68      7.69 o
  -3   9   6       11.28       12.39      3.77 o
  -1   9   6     1014.07      981.73      9.92 o
   1   9   6       56.45       62.94      4.78 o
   3   9   6       68.14       75.37      5.34 o
   5   9   6      282.65      283.24      4.60 o
   7   9   6      526.28      572.41      6.66 o
   9   9   6      429.59      457.87      7.20 o
  11   9   6      371.74      431.23      8.07 o
 -12  10   6       22.98       27.96      5.48 o
 -10  10   6        0.23       -0.93      2.07 o
  -8  10   6      635.82      644.37      5.63 o
  -6  10   6       40.81       41.41      2.42 o
  -4  10   6       63.42       51.62      1.71 o
  -2  10   6      192.58      177.78      4.38 o
   0  10   6        5.27        6.48      3.32 o
   2  10   6       60.23       60.25      4.88 o
   4  10   6      792.15      768.59     10.50 o
   6  10   6      101.57      102.55      3.17 o
   8  10   6       11.32       16.54      2.68 o
  10  10   6      118.25      112.11      4.69 o
 -11  11   6        6.16        8.32      4.45 o
  -9  11   6      102.52      101.39      5.75 o
  -7  11   6        9.55        6.77      1.85 o
  -5  11   6      130.09      121.36      2.34 o
  -3  11   6      185.03      184.04      4.69 o
  -1  11   6      119.26      105.99      4.32 o
   1  11   6       52.27       48.28      5.66 o
   3  11   6       39.12       46.57      5.56 o
   5  11   6      119.89      124.32      6.95 o
   7  11   6        0.04       -0.61      3.76 o
   9  11   6       49.21       56.18      7.92 o
 -10  12   6       48.91       59.98      5.76 o
  -8  12   6        3.07        2.34      3.20 o
  -6  12   6       15.88       17.22      2.68 o
  -4  12   6        9.88        9.00      3.15 o
  -2  12   6       74.77       53.19      5.21 o
   0  12   6        2.73        3.27      3.01 o
   2  12   6        1.03        3.13      4.14 o
   4  12   6        1.30        1.63      3.50 o
   6  12   6        5.97        3.79      4.57 o
   8  12   6       30.69       30.25      8.82 o
  -7  13   6        0.47       -4.05      5.81 o
  -5  13   6       28.91       20.50      3.41 o
  -3  13   6        0.78        1.18      2.98 o
  -1  13   6        2.52        2.15      2.87 o
   1  13   6       18.01       10.09      4.41 o
   3  13   6       19.03       20.79      4.54 o
   5  13   6       20.46        7.04      5.70 o
   7  13   6       22.40       13.61      7.00 o
  -6  14   6        5.73       -1.63      4.28 o
  -4  14   6       16.70       16.46      4.05 o
  -2  14   6       72.50       69.96     10.03 o
   0  14   6        0.07        2.08      4.18 o
   2  14   6       48.27       60.92     13.88 o
   4  14   6      163.97       -1.64     15.14 o
  -3  15   6       34.85       43.01      5.77 o
  -1  15   6       23.17       21.82      4.08 o
   1  15   6        7.00        6.84      3.63 o
 -15   1   7        0.75        0.58      3.32 o
 -13   1   7      670.19      691.95      8.29 o
 -11   1   7       61.49       54.74      3.92 o
  -9   1   7       94.32      101.95      3.90 o
  -7   1   7      455.88      467.92      4.80 o
  -5   1   7      244.95      233.96      2.94 o
  -3   1   7    21493.24    21342.72    105.53 o
  -1   1   7       22.39       31.15      4.58 o
   1   1   7     1388.75     1504.90      9.19 o
   3   1   7       57.50       64.39      3.31 o
   5   1   7      929.28     1025.11      8.35 o
   7   1   7        6.69        5.52      3.17 o
   9   1   7     1176.00     1127.50     11.53 o
  11   1   7      115.28      118.42      6.48 o
  13   1   7       14.61       10.56      4.96 o
 -16   2   7       61.46       44.93      7.25 o
 -14   2   7      152.63      139.72      4.73 o
 -12   2   7       10.70       10.36      3.10 o
 -10   2   7     1620.68     1710.40     12.10 o
  -8   2   7       13.32       14.22      1.92 o
  -6   2   7      765.35      946.23      6.51 o
  -4   2   7     4324.64     4412.02     24.20 o
  -2   2   7     5450.34     6244.94     65.74 o
   0   2   7     3621.29     3901.82     18.31 o
   2   2   7     2337.02     2709.42     15.29 o
   4   2   7     4109.24     4383.69     22.09 o
   6   2   7      809.67      840.54      7.75 o
   8   2   7     2943.71     3025.35     18.70 o
  10   2   7      679.71      680.09     10.07 o
  12   2   7      440.93      423.64      8.78 o
  14   2   7        5.54        6.22      5.89 o
 -15   3   7      125.21      124.55     10.36 o
 -13   3   7       38.19       31.68      3.50 o
 -11   3   7      287.41      304.43      5.58 o
  -9   3   7        0.67        2.18      1.68 o
  -7   3   7     1247.55     1327.98      7.69 o
  -5   3   7     1217.66     1271.31      9.08 o
  -3   3   7      302.51      259.46      4.20 o
  -1   3   7     4033.63     4551.06     22.74 o
   1   3   7        0.98        3.77      1.75 o
   3   3   7    13462.93    14702.39     73.09 o
   5   3   7        1.45        5.84      3.40 o
   7   3   7     1783.39     1961.94     14.16 o
   9   3   7      117.42      125.68      5.61 o
  11   3   7      668.02      680.99     11.14 o
  13   3   7      253.45      290.54      8.40 o
 -14   4   7      147.21      152.67      5.67 o
 -12   4   7      144.35      147.38      4.87 o
 -10   4   7      170.14      170.18      3.90 o
  -8   4   7      156.95      169.39      3.14 o
  -6   4   7     1126.77     1096.78      8.72 o
  -4   4   7     1800.24     1882.76     12.01 o
  -2   4   7      437.16      393.60      2.99 o
   0   4   7     1552.71     1662.07      9.32 o
   2   4   7      535.36      519.44      4.60 o
   4   4   7     1239.82     1271.59     10.17 o
   6   4   7       98.38      110.75      4.51 o
   8   4   7      495.15      465.88      6.97 o
  10   4   7        5.46        2.36      3.74 o
  12   4   7        2.91        3.31      4.17 o
  14   4   7        1.05       -1.86      4.76 o
 -15   5   7       47.23       26.29      5.30 o
 -13   5   7      154.27      161.76      5.06 o
 -11   5   7       17.19       19.40      3.32 o
  -9   5   7       63.75       68.82      2.67 o
  -7   5   7       74.57       80.19      2.28 o
  -5   5   7        5.96        8.66      2.60 o
  -3   5   7     2869.96     2931.19     16.20 o
  -1   5   7      253.73      227.49      2.39 o
   1   5   7        1.46        2.36      1.03 o
   3   5   7      370.10      399.48      3.88 o
   5   5   7      491.07      504.53      6.31 o
   7   5   7       77.35       93.85      5.19 o
   9   5   7      254.73      219.91      5.94 o
  11   5   7        2.67        1.97      3.52 o
  13   5   7        5.23        5.93      4.89 o
 -14   6   7      208.47      207.60      8.56 o
 -12   6   7      314.92      332.12      5.14 o
 -10   6   7      210.47      216.13      4.91 o
  -8   6   7        0.02       -1.10      1.66 o
  -6   6   7     1604.89     1587.49      8.74 o
  -4   6   7      341.63      320.16      3.21 o
  -2   6   7     1224.62     1237.34      9.31 o
   0   6   7      101.74       94.02      3.42 o
   2   6   7      866.95      863.62      6.22 o
   4   6   7      221.62      228.89      4.04 o
   6   6   7      425.83      456.62      6.22 o
   8   6   7      195.84      195.53      5.55 o
  10   6   7       17.89       19.99      4.78 o
  12   6   7      191.12      205.82      6.95 o
 -13   7   7      293.93      313.22      7.07 o
 -11   7   7      128.11      130.83      3.18 o
  -9   7   7     2930.78     3080.92     17.51 o
  -7   7   7        1.70        1.78      1.03 o
  -5   7   7     3253.16     3310.89     16.59 o
  -3   7   7      771.10      807.74      4.65 o
  -1   7   7     3232.11     3126.80     19.99 o
   1   7   7       85.85       84.82      5.99 o
   3   7   7      296.44      283.42      3.64 o
   5   7   7      142.64      144.58      3.37 o
   7   7   7     1129.10     1134.68     10.09 o
   9   7   7      719.22      658.44      7.71 o
  11   7   7      504.43      521.70      8.00 o
 -12   8   7      268.92      273.33      9.54 o
 -10   8   7       70.58       79.47      3.12 o
  -8   8   7        6.43        7.14      1.65 o
  -6   8   7       13.31        9.99      1.60 o
  -4   8   7     1387.15     1357.47      7.68 o
  -2   8   7       71.31       68.07      3.64 o
   0   8   7      951.20      919.93      9.53 o
   2   8   7      252.01      239.03      6.55 o
   4   8   7     1085.33     1073.67      7.57 o
   6   8   7       65.22       64.62      4.18 o
   8   8   7      251.99      260.80      5.03 o
  10   8   7       51.01       48.19      4.98 o
  12   8   7       39.15       41.46      5.88 o
 -13   9   7       31.56       21.25      7.97 o
 -11   9   7       44.43       43.75      5.34 o
  -9   9   7      902.63      922.18      7.24 o
  -7   9   7      671.43      673.46      6.38 o
  -5   9   7      213.02      218.58      2.95 o
  -3   9   7       23.16       18.35      2.97 o
  -1   9   7      348.29      332.00      5.79 o
   1   9   7       40.29       37.72      4.27 o
   3   9   7     1123.83     1125.83     11.15 o
   5   9   7      197.99      196.25      3.24 o
   7   9   7      294.84      300.66      5.39 o
   9   9   7       37.63       35.45      3.97 o
  11   9   7       55.01       52.79      5.04 o
 -12  10   7       10.90        8.56      5.38 o
 -10  10   7       65.99       65.54      5.12 o
  -8  10   7      264.06      257.94      3.65 o
  -6  10   7       21.42       22.09      2.91 o
  -4  10   7      236.56      237.57      5.68 o
  -2  10   7       28.01       29.25      3.59 o
   0  10   7       96.85       99.95      5.56 o
   2  10   7      308.49      304.32      6.97 o
   4  10   7       25.71       19.04      5.30 o
   6  10   7      254.01      273.41      4.37 o
   8  10   7      224.48      271.45      5.26 o
  10  10   7       60.09       54.08      6.00 o
 -11  11   7       11.87       11.88      4.25 o
  -9  11   7       92.01      102.47      4.72 o
  -7  11   7        0.13       -1.16      1.94 o
  -5  11   7       29.46       27.22      2.88 o
  -3  11   7      223.22      211.71      5.23 o
  -1  11   7      145.20      135.84     10.08 o
   1  11   7       29.68       28.72      4.84 o
   3  11   7      129.65      102.34     25.09 o
   5  11   7       33.75       29.37      5.16 o
   7  11   7       64.83       48.63     18.47 o
   9  11   7       37.41       36.06      6.83 o
  -8  12   7       95.45      121.53      9.34 o
  -6  12   7       21.68       17.77      2.90 o
  -4  12   7       54.10       68.70      7.53 o
  -2  12   7       86.09       84.62      9.07 o
   0  12   7      196.50      211.54      5.48 o
   2  12   7        0.02        1.13      3.69 o
   4  12   7       52.06       49.25     10.93 o
   6  12   7        0.35        0.63      3.87 o
   8  12   7        1.16        1.37      4.44 o
  -7  13   7       39.83       30.72     10.84 o
  -5  13   7       36.49       19.41     10.37 o
  -3  13   7      207.64      208.20      4.87 o
  -1  13   7       32.25       33.83      4.38 o
   1  13   7       54.42       59.48     11.60 o
   3  13   7       17.43       11.25      4.55 o
   5  13   7       33.49       18.51      7.09 o
  -6  14   7       12.01        6.30      5.38 o
  -4  14   7       12.94        0.08      4.17 o
  -2  14   7       33.22       29.57      5.22 o
   0  14   7        0.07        1.94      3.40 o
   2  14   7       60.36       25.32     15.43 o
   4  14   7       52.13       11.62      9.63 o
 -16   0   8       56.45       64.34      6.26 o
 -14   0   8     1377.08     1447.47     17.21 o
 -12   0   8       99.75      106.24      6.07 o
 -10   0   8       28.36       22.70      5.49 o
  -8   0   8      529.68      537.34      7.46 o
  -6   0   8      299.35      267.26      4.09 o
  -4   0   8     6667.05     7026.89     65.83 o
  -2   0   8     2049.01     2217.94     22.46 o
   0   0   8     2262.32     2267.49     17.42 o
   2   0   8      527.37      561.16      7.41 o
   4   0   8      248.16      223.20      5.94 o
   6   0   8      124.99      135.40      6.44 o
   8   0   8     3699.82     3777.40     31.66 o
  10   0   8      117.81      111.65     14.78 o
  12   0   8        1.56       -0.89      5.47 o
  14   0   8        0.09       -0.32      5.55 o
 -15   1   8       27.53       25.37      3.93 o
 -13   1   8       34.36       36.05      3.34 o
 -11   1   8       70.29       71.08      3.78 o
  -9   1   8      135.42      141.72      3.66 o
  -7   1   8      464.71      487.00      4.31 o
  -5   1   8       17.01       25.49      1.90 o
  -3   1   8       86.54      112.57      2.39 o
  -1   1   8     1356.68     1477.63      8.50 o
   1   1   8      798.78      842.22      7.41 o
   3   1   8      117.22      112.52      3.54 o
   5   1   8        7.29        7.20      2.84 o
   7   1   8      492.64      474.19      7.39 o
   9   1   8       54.13       61.27      5.33 o
  11   1   8      150.65      132.06      8.67 o
  13   1   8       71.53       53.84      8.64 o
 -14   2   8       14.54       13.12      3.24 o
 -12   2   8       49.88       44.57      3.28 o
 -10   2   8      495.01      500.47      5.23 o
  -8   2   8      883.12      903.10      6.94 o
  -6   2   8      830.35      899.08      6.51 o
  -4   2   8       24.49       24.84      2.65 o
  -2   2   8     2925.71     3348.80     16.13 o
   0   2   8      626.67      700.42      5.53 o
   2   2   8      111.91       99.92      3.24 o
   4   2   8      467.70      463.14      5.78 o
   6   2   8       70.74       68.73      4.56 o
   8   2   8     1876.96     1873.41     15.21 o
  10   2   8      217.42      209.62      7.49 o
  12   2   8       20.95        8.64      5.06 o
  14   2   8      220.46      256.72      9.99 o
 -15   3   8       18.64        8.06      3.21 o
 -13   3   8       43.31       37.67      4.68 o
 -11   3   8       66.74       71.55      3.01 o
  -9   3   8       73.99       78.50      2.83 o
  -7   3   8      686.80      778.87      4.99 o
  -5   3   8     1047.46     1050.93      8.38 o
  -3   3   8      233.50      319.93      4.54 o
  -1   3   8       49.49       54.91      1.97 o
   1   3   8     2988.57     3369.25     18.15 o
   3   3   8      115.75      112.60      3.74 o
   5   3   8      252.54      294.87      5.36 o
   7   3   8      688.31      705.53      7.98 o
   9   3   8      476.43      500.34      9.05 o
  11   3   8      474.45      455.53      8.81 o
  13   3   8      168.57      166.32      7.44 o
 -14   4   8       51.48       44.95      4.02 o
 -12   4   8       89.58       96.79      3.40 o
 -10   4   8       24.14       22.31      1.97 o
  -8   4   8       75.98       72.00      1.74 o
  -6   4   8        2.11        2.10      2.54 o
  -4   4   8      429.98      437.98      6.48 o
  -2   4   8      553.87      562.05      3.75 o
   0   4   8     1267.08     1307.58      7.15 o
   2   4   8      815.69      819.90      6.59 o
   4   4   8      786.73      808.51      6.48 o
   6   4   8      206.59      234.91      5.89 o
   8   4   8      886.69      829.69     10.37 o
  10   4   8       93.69      101.80      5.89 o
  12   4   8        4.72        5.09      4.48 o
 -15   5   8       32.89       27.89      8.28 o
 -13   5   8       99.31      108.62      3.87 o
 -11   5   8       21.27       20.71      2.35 o
  -9   5   8      130.21      134.00      2.44 o
  -7   5   8       24.75       20.81      3.92 o
  -5   5   8      374.16      347.58      4.80 o
  -3   5   8      440.82      400.94      4.86 o
  -1   5   8      195.23      185.99      1.90 o
   1   5   8      853.43      791.48      5.28 o
   3   5   8      259.99      266.48      4.10 o
   5   5   8      324.70      306.39      5.59 o
   7   5   8       51.29       57.84      3.94 o
   9   5   8       58.90       62.09      4.69 o
  11   5   8       31.13       29.06      4.83 o
  13   5   8       27.99       27.61      5.38 o
 -14   6   8      667.27      701.29     11.87 o
 -12   6   8       36.75       25.94      5.05 o
 -10   6   8      117.33      123.02      2.58 o
  -8   6   8      137.52      131.29      5.12 o
  -6   6   8      367.71      355.98      6.10 o
  -4   6   8     1071.92     1086.64     11.50 o
  -2   6   8       29.61       49.90      1.42 o
   0   6   8      540.14      524.24      6.03 o
   2   6   8      151.63      134.27      2.74 o
   4   6   8      361.27      384.07      4.99 o
   6   6   8       10.26       11.72      3.18 o
   8   6   8      291.49      218.94      5.67 o
  10   6   8       36.15       39.86      4.49 o
  12   6   8       13.42       16.76      4.61 o
 -13   7   8     1011.25     1072.60     13.87 o
 -11   7   8      244.16      256.76      7.86 o
  -9   7   8     3443.42     3637.17     19.18 o
  -7   7   8      266.49      266.96      5.89 o
  -5   7   8     2642.72     2686.80     17.32 o
  -3   7   8      820.64      752.55      4.38 o
  -1   7   8     4125.19     4170.88     26.77 o
   1   7   8      231.91      217.82      5.10 o
   3   7   8      175.41      178.50      2.47 o
   5   7   8      950.03      984.44      8.04 o
   7   7   8      363.91      368.36      5.52 o
   9   7   8      189.48      193.03      5.52 o
  11   7   8        5.97        7.72      3.99 o
 -12   8   8      290.22      279.81      8.26 o
 -10   8   8       42.90       43.08      4.66 o
  -8   8   8     2785.41     2931.49     15.22 o
  -6   8   8      627.08      626.75      4.37 o
  -4   8   8      412.59      404.78      4.12 o
  -2   8   8     1692.52     1650.09     16.89 o
   0   8   8      513.96      511.20      7.41 o
   2   8   8     7781.13     7976.30     53.62 o
   4   8   8       55.64       58.21      2.57 o
   6   8   8     2011.42     2064.99     14.91 o
   8   8   8      126.36      113.17      4.03 o
  10   8   8     1078.14     1116.66     10.77 o
 -11   9   8        5.37        4.07      4.22 o
  -9   9   8      478.25      473.71      7.97 o
  -7   9   8        9.54       10.00      1.50 o
  -5   9   8      164.93      150.74      2.52 o
  -3   9   8       80.75       80.51      3.99 o
  -1   9   8       60.67       51.30      3.94 o
   1   9   8       32.68       32.51      4.67 o
   3   9   8      125.87      130.93      6.48 o
   5   9   8        6.35        6.63      1.61 o
   7   9   8       67.72       66.11      3.01 o
   9   9   8       29.75       34.55      3.39 o
  11   9   8       71.43       74.45      4.66 o
 -10  10   8        6.82        7.63      3.87 o
  -8  10   8      218.48      215.09      5.12 o
  -6  10   8        0.04        1.40      0.99 o
  -4  10   8      221.22      215.41      5.20 o
  -2  10   8       15.11       16.42      2.70 o
   0  10   8       39.06       44.80      4.44 o
   2  10   8     1140.50     1128.50     12.06 o
   4  10   8       28.17       21.41      4.93 o
   6  10   8       10.69        7.92      1.76 o
   8  10   8        3.96        2.61      4.82 o
  10  10   8       22.87       20.52      6.76 o
  -9  11   8       31.08       24.96      5.82 o
  -7  11   8       47.06       33.56     12.48 o
  -5  11   8       37.60       45.36      3.90 o
  -3  11   8       15.93       10.50      2.34 o
  -1  11   8       58.48       47.34      6.26 o
   1  11   8      235.95      244.31      6.72 o
   3  11   8       15.33       10.92      5.25 o
   5  11   8       66.46       73.19      9.43 o
   7  11   8        1.08        1.46      4.12 o
   9  11   8      105.39      126.12      8.41 o
  -8  12   8        7.48        7.10      6.28 o
  -6  12   8       18.61        6.21      6.58 o
  -4  12   8       13.98        5.80      2.19 o
  -2  12   8      177.73      149.32     19.64 o
   0  12   8       28.28       27.73      6.56 o
   2  12   8       40.57       28.85      7.48 o
   4  12   8      112.18        1.82      8.88 o
   6  12   8       40.10       17.80      7.90 o
  -7  13   8      139.98      190.66     12.63 o
  -5  13   8        1.53       -0.23      3.97 o
  -3  13   8      306.64      358.63      6.17 o
  -1  13   8        0.16        0.48      2.49 o
   1  13   8       49.50       37.23     16.29 o
   3  13   8      132.12      164.78      6.28 o
   5  13   8       23.47       11.69      5.45 o
  -4  14   8       16.71        3.69      5.49 o
  -2  14   8        1.88        2.29      3.66 o
   0  14   8       26.83       11.72      4.66 o
   2  14   8       39.88       28.40     11.75 o
 -15   1   9      323.67      327.19      7.61 o
 -13   1   9      198.38      214.76      5.09 o
 -11   1   9        1.33        2.40      2.21 o
  -9   1   9       28.30       26.04      2.27 o
  -7   1   9       10.40       14.72      1.63 o
  -5   1   9       26.16       19.10      1.27 o
  -3   1   9     6613.82     6950.65     49.06 o
  -1   1   9       20.16       20.63      2.04 o
   1   1   9      237.48      254.17      3.98 o
   3   1   9      256.38      249.96      4.50 o
   5   1   9        5.03       -0.90      2.92 o
   7   1   9     1990.36     2011.00     14.42 o
   9   1   9       31.66       31.39      4.75 o
  11   1   9       50.49       52.23      6.26 o
  13   1   9       28.30       21.14      6.25 o
 -14   2   9       54.75       55.01      3.49 o
 -12   2   9        1.27        3.30      2.17 o
 -10   2   9        2.74        2.96      2.16 o
  -8   2   9      147.88      153.55      2.93 o
  -6   2   9       60.63       51.01      1.30 o
  -4   2   9      180.76      248.59      5.18 o
  -2   2   9      283.28      280.98      2.95 o
   0   2   9       64.40      104.44      2.86 o
   2   2   9      142.83      167.15      3.62 o
   4   2   9     1300.36     1431.81      9.72 o
   6   2   9      161.08      142.93      5.23 o
   8   2   9        0.91        1.26      3.10 o
  10   2   9      179.61      190.06      7.55 o
  12   2   9      130.01      119.04      8.32 o
 -15   3   9      172.59      168.84     12.33 o
 -13   3   9       29.46       33.94      3.27 o
 -11   3   9      366.84      386.52      5.39 o
  -9   3   9      291.86      303.13      3.75 o
  -7   3   9      571.81      640.68      8.90 o
  -5   3   9       99.57       81.98      3.41 o
  -3   3   9      859.81      990.95      7.52 o
  -1   3   9       70.20       67.55      2.99 o
   1   3   9     1441.37     1716.03     10.06 o
   3   3   9      913.64      966.57      8.16 o
   5   3   9      335.95      363.15      5.52 o
   7   3   9        0.06        0.27      2.99 o
   9   3   9       38.68       35.86      4.88 o
  11   3   9        8.02        5.49      4.68 o
  13   3   9       55.19       83.91      8.43 o
 -14   4   9       33.35       18.84      6.37 o
 -12   4   9       34.82       28.45      2.63 o
 -10   4   9        7.83        5.42      2.13 o
  -8   4   9       57.93       60.65      4.58 o
  -6   4   9       46.07       48.29      3.88 o
  -4   4   9      464.04      451.26      5.17 o
  -2   4   9       47.75       72.21      1.96 o
   0   4   9      448.05      441.86      3.67 o
   2   4   9       10.93        4.02      2.48 o
   4   4   9      614.48      644.02      6.14 o
   6   4   9       80.47       87.58      4.20 o
   8   4   9        6.19       10.63      4.12 o
  10   4   9        5.40        4.20      3.74 o
  12   4   9       65.83       47.57      6.28 o
 -13   5   9       14.47        9.90      4.82 o
 -11   5   9       32.49       33.89      2.41 o
  -9   5   9      303.61      316.58      7.25 o
  -7   5   9      204.67      198.65      5.43 o
  -5   5   9       42.74       45.38      3.30 o
  -3   5   9      732.97      774.60      6.96 o
  -1   5   9      524.83      514.21      3.62 o
   1   5   9      116.07      108.05      3.27 o
   3   5   9       16.85       13.53      2.57 o
   5   5   9        0.06       -0.31      2.86 o
   7   5   9       50.41       30.82      4.29 o
   9   5   9       32.78       27.98      5.02 o
  11   5   9       11.68       10.46      4.42 o
 -14   6   9        0.56        3.35      4.46 o
 -12   6   9       39.62       41.63      5.78 o
 -10   6   9        1.08        0.32      2.55 o
  -8   6   9        0.11       -1.90      2.94 o
  -6   6   9       18.95       16.65      3.68 o
  -4   6   9       68.57       65.64      2.79 o
  -2   6   9       14.68       15.96      1.12 o
   0   6   9       30.98       31.14      1.31 o
   2   6   9      506.20      506.34      8.29 o
   4   6   9      338.62      355.56      4.87 o
   6   6   9       13.05       12.90      3.86 o
   8   6   9       92.96       88.18      5.00 o
  10   6   9      117.16      129.62      6.65 o
  12   6   9      103.63      109.01      7.64 o
 -13   7   9       59.95       44.56      7.11 o
 -11   7   9      312.02      313.84      7.75 o
  -9   7   9      274.63      293.84      9.52 o
  -7   7   9      315.60      318.86      5.49 o
  -5   7   9       26.38       26.94      2.57 o
  -3   7   9     1717.58     1830.52      9.03 o
  -1   7   9       72.34       59.67      2.81 o
   1   7   9       25.56       25.52      3.86 o
   3   7   9        6.78       11.25      2.05 o
   5   7   9      213.62      213.93      4.17 o
   7   7   9      444.76      408.99      5.81 o
   9   7   9       83.88       99.39      5.20 o
  11   7   9       57.14       43.89      5.98 o
 -12   8   9      287.00      296.03      7.88 o
 -10   8   9     1119.69     1166.29     12.77 o
  -8   8   9      478.41      482.35      7.99 o
  -6   8   9     2668.04     2668.50     18.79 o
  -4   8   9       10.95       10.70      0.94 o
  -2   8   9     4232.67     4153.79     28.84 o
   0   8   9      388.77      403.56      6.87 o
   2   8   9     6917.50     7045.16     48.29 o
   4   8   9      169.11      171.34      2.24 o
   6   8   9     1486.49     1542.23     11.54 o
   8   8   9      312.24      330.89      7.86 o
  10   8   9      555.25      548.21      9.10 o
 -11   9   9      320.61      340.50      7.74 o
  -9   9   9      298.11      308.17      6.03 o
  -7   9   9      360.89      361.98      5.19 o
  -5   9   9      707.22      693.52      5.49 o
  -3   9   9       56.54       49.33      2.14 o
  -1   9   9      836.11      856.69      8.72 o
   1   9   9       70.21       68.99      4.52 o
   3   9   9     3458.04     3531.83     25.80 o
   5   9   9      232.13      243.46      5.48 o
   7   9   9      456.42      471.36      5.96 o
   9   9   9      564.63      588.31      9.06 o
 -10  10   9      220.62      232.97      5.85 o
  -8  10   9       43.92       23.00     11.14 o
  -6  10   9      244.05      251.00      3.11 o
  -4  10   9        0.69       -0.58      1.61 o
  -2  10   9       94.44       84.59      3.17 o
   0  10   9       86.22       93.25      4.18 o
   2  10   9       19.45       22.36      4.03 o
   4  10   9       64.73       61.39      7.09 o
   6  10   9        6.03        8.16      5.25 o
   8  10   9      278.32      310.24     11.07 o
  -9  11   9      360.80      381.43     11.91 o
  -7  11   9       13.09        5.00      6.55 o
  -5  11   9      152.62      156.68      8.73 o
  -3  11   9       48.74       35.44      6.38 o
  -1  11   9      604.23      604.81      9.33 o
   1  11   9       76.88       69.64     13.26 o
   3  11   9      146.08      147.04     15.55 o
   5  11   9      103.32      118.24      7.23 o
   7  11   9      386.00      440.45     11.08 o
  -8  12   9       10.53        8.62      6.45 o
  -6  12   9       76.33       94.41      9.02 o
  -4  12   9       27.05       16.75      8.33 o
  -2  12   9       43.02       52.11      7.39 o
   0  12   9       10.39        4.54      3.67 o
   2  12   9        0.12       -1.00      3.63 o
   4  12   9       83.95       43.69     14.79 o
   6  12   9        5.73        3.89      4.50 o
  -7  13   9        0.22        0.22      5.55 o
  -5  13   9      295.11      378.04     13.53 o
  -3  13   9      179.02      189.83      9.41 o
  -1  13   9      256.50      318.48      7.34 o
   1  13   9      145.44        0.40     14.74 o
   3  13   9       15.52       12.40      6.30 o
   5  13   9      119.03      146.15      7.60 o
  -2  14   9      157.24      177.21     27.93 o
   0  14   9      443.40      583.33      8.88 o
 -14   0  10      406.74      432.41      8.07 o
 -12   0  10        2.29        4.28      3.08 o
 -10   0  10      113.56      123.53      5.27 o
  -8   0  10       47.73       44.28      3.76 o
  -6   0  10      252.31      247.69      4.82 o
  -4   0  10     8536.03     8934.12     85.76 o
  -2   0  10      116.69      116.95      3.87 o
   0   0  10       77.50       73.85      4.16 o
   2   0  10       93.29       74.47      4.83 o
   4   0  10      247.47      239.85      7.35 o
   6   0  10      104.98      111.91      8.49 o
   8   0  10     1294.51     1262.24     15.85 o
  10   0  10       22.16       24.71      7.32 o
  12   0  10        0.19       -2.54      6.43 o
 -15   1  10       17.87       18.36      3.40 o
 -13   1  10      159.79      180.22      5.76 o
 -11   1  10       10.95        9.40      2.75 o
  -9   1  10      723.43      777.94      6.36 o
  -7   1  10       19.92       15.58      1.99 o
  -5   1  10      302.81      299.39      2.99 o
  -3   1  10      128.07      136.85      2.55 o
  -1   1  10      758.49      681.46      5.13 o
   1   1  10      121.65      127.95      3.12 o
   3   1  10      227.66      220.40      4.53 o
   5   1  10       73.20       76.12      5.12 o
   7   1  10       11.48       11.25      3.83 o
   9   1  10      133.33      140.49      5.80 o
  11   1  10        0.01       -3.38      4.34 o
  13   1  10       14.61       13.49      6.27 o
 -14   2  10       22.73       22.29      3.35 o
 -12   2  10       26.70       25.43      2.74 o
 -10   2  10      549.49      570.15      5.78 o
  -8   2  10        5.08        4.52      1.29 o
  -6   2  10      444.00      443.18      6.58 o
  -4   2  10     2109.59     2231.35     13.21 o
  -2   2  10      155.29      151.23      2.36 o
   0   2  10       60.43       71.53      2.47 o
   2   2  10      326.97      358.22      4.45 o
   4   2  10      111.14      120.96      4.48 o
   6   2  10        4.46        0.67      2.90 o
   8   2  10       66.94       65.91      5.04 o
  10   2  10        1.14        1.50      4.45 o
  12   2  10      150.45      168.69      8.15 o
 -15   3  10       88.54       87.81      7.61 o
 -13   3  10      118.04      120.17      4.74 o
 -11   3  10        5.10        2.98      2.24 o
  -9   3  10      458.83      443.93      4.95 o
  -7   3  10      334.60      323.23      5.75 o
  -5   3  10       22.46       33.97      3.15 o
  -3   3  10        4.02        0.24      2.23 o
  -1   3  10        3.64       18.34      2.07 o
   1   3  10       47.55       34.68      2.75 o
   3   3  10      182.63      209.15      4.64 o
   5   3  10       30.47       33.18      4.45 o
   7   3  10      495.04      484.26      8.06 o
   9   3  10       71.49       58.17      5.50 o
  11   3  10       22.50       21.83      5.28 o
  13   3  10       11.04        7.60      8.11 o
 -14   4  10      105.89      115.04      6.94 o
 -12   4  10       84.61       85.55      3.96 o
 -10   4  10      294.30      284.32      6.91 o
  -8   4  10        2.30        3.75      3.08 o
  -6   4  10       15.59       20.82      3.62 o
  -4   4  10       73.39       73.23      3.47 o
  -2   4  10       10.49        6.81      1.02 o
   0   4  10      346.04      341.88      3.49 o
   2   4  10     1191.25     1288.18      8.78 o
   4   4  10       19.34       27.95      3.77 o
   6   4  10        0.25        1.04      2.82 o
   8   4  10      469.71      465.01      7.28 o
  10   4  10       12.79       14.80      5.30 o
  12   4  10      107.65      140.14      7.04 o
 -13   5  10       58.38       49.22      6.28 o
 -11   5  10       16.77       17.32      4.50 o
  -9   5  10       42.67       37.95      4.73 o
  -7   5  10        2.62        3.01      2.78 o
  -5   5  10      163.22      169.87      4.66 o
  -3   5  10        3.80        1.77      1.89 o
  -1   5  10       19.62       25.73      1.75 o
   1   5  10        0.40        0.43      1.37 o
   3   5  10       21.46       17.66      2.72 o
   5   5  10        8.67        9.76      2.71 o
   7   5  10       72.40       65.40      4.66 o
   9   5  10        2.40        1.68      3.38 o
  11   5  10       26.79       22.38      5.19 o
 -14   6  10      120.48      143.25      7.87 o
 -12   6  10       10.79        9.36      4.62 o
 -10   6  10        2.55        0.96      4.37 o
  -8   6  10       43.54       33.30      4.20 o
  -6   6  10        0.15        0.98      2.03 o
  -4   6  10     1701.26     1685.62     12.50 o
  -2   6  10       13.82       18.78      1.81 o
   0   6  10      100.28       86.52      2.33 o
   2   6  10       15.15       18.88      2.03 o
   4   6  10      293.16      295.76      5.45 o
   6   6  10        0.04        0.54      2.05 o
   8   6  10       94.52       71.56      4.45 o
  10   6  10        3.75        3.25      3.59 o
 -13   7  10       34.02       26.30      7.05 o
 -11   7  10       53.76       53.53      5.42 o
  -9   7  10       39.55       39.60      4.05 o
  -7   7  10      536.96      539.51      7.07 o
  -5   7  10      265.45      254.34      4.87 o
  -3   7  10      347.80      311.75      4.10 o
  -1   7  10       39.05       30.22      2.79 o
   1   7  10      185.35      164.63      4.75 o
   3   7  10       33.82       21.49      1.73 o
   5   7  10      327.42      349.11      4.53 o
   7   7  10        0.00        1.06      2.98 o
   9   7  10      104.76      121.42      4.82 o
  11   7  10       37.12       38.44      5.22 o
 -12   8  10       52.12       58.48      6.08 o
 -10   8  10      601.90      610.34      8.45 o
  -8   8  10      506.51      527.56      7.96 o
  -6   8  10      167.18      195.39      4.37 o
  -4   8  10       17.15       14.17      1.77 o
  -2   8  10      202.00      235.28      3.81 o
   0   8  10      275.48      308.90      5.17 o
   2   8  10      637.69      594.20     10.12 o
   4   8  10      232.62      248.83      3.75 o
   6   8  10      141.79      142.16      3.77 o
   8   8  10      175.67      163.72      4.62 o
  10   8  10       26.34       20.42      4.50 o
 -11   9  10      170.17      157.26     14.21 o
  -9   9  10       32.88       32.98      4.23 o
  -7   9  10      553.08      511.53      6.64 o
  -5   9  10      549.14      542.98     10.60 o
  -3   9  10      863.89      763.34      8.77 o
  -1   9  10      590.12      603.70      7.31 o
   1   9  10      438.03      397.34      7.17 o
   3   9  10      503.24      521.25      8.31 o
   5   9  10      640.77      634.42      7.57 o
   7   9  10       12.82       12.26      3.02 o
   9   9  10      552.98      600.67     13.37 o
 -10  10  10       74.00       72.79      5.51 o
  -8  10  10       22.25       20.99      4.78 o
  -6  10  10       10.32        8.84      2.33 o
  -4  10  10      192.63      212.30      3.25 o
  -2  10  10        8.21        4.50      2.29 o
   0  10  10      126.92      136.45      4.41 o
   2  10  10      649.33      696.84      8.90 o
   4  10  10       31.31       30.21      4.94 o
   6  10  10       96.99       85.82     17.43 o
   8  10  10       56.96       38.80      7.37 o
  -9  11  10       31.42       13.02      7.95 o
  -7  11  10        9.49        2.69      6.38 o
  -5  11  10       39.44       46.19      8.14 o
  -3  11  10        2.39        0.77      4.75 o
  -1  11  10        2.76        4.26      2.29 o
   1  11  10      141.47      129.95      6.73 o
   3  11  10        3.34        3.29      3.46 o
   5  11  10      117.56      121.07      6.78 o
   7  11  10      112.40      141.97      7.65 o
  -8  12  10       23.15       20.69      9.67 o
  -6  12  10      107.58      134.07     24.67 o
  -4  12  10        5.44        0.58      5.29 o
  -2  12  10      170.17      215.04      9.86 o
   0  12  10       58.89       39.50     16.77 o
   2  12  10       44.27       42.03     14.24 o
   4  12  10      127.23      144.63      6.43 o
   6  12  10       44.94       55.64     12.10 o
  -5  13  10      399.23      504.44     13.84 o
  -3  13  10        0.09        1.48      9.67 o
  -1  13  10      473.04      565.25     16.75 o
   1  13  10        0.18        0.32      2.71 o
   3  13  10      206.84      268.53     10.39 o
 -15   1  11      207.36      221.12      7.54 o
 -13   1  11       48.53       48.15      3.50 o
 -11   1  11       75.26       76.66      3.65 o
  -9   1  11      125.97      131.88      3.57 o
  -7   1  11        5.85        6.06      1.91 o
  -5   1  11      480.14      472.31      4.18 o
  -3   1  11      557.05      613.94      5.36 o
  -1   1  11       33.64       34.49      2.47 o
   1   1  11      483.91      504.06      5.23 o
   3   1  11      131.89      137.05      4.49 o
   5   1  11      137.78      142.15      4.87 o
   7   1  11     2862.21     2921.95     18.49 o
   9   1  11        3.87        6.78      4.48 o
  11   1  11       40.13       44.03      6.16 o
 -14   2  11       69.80       68.56      6.11 o
 -12   2  11      386.55      397.82      4.79 o
 -10   2  11      328.61      328.22      3.76 o
  -8   2  11      268.14      279.78      2.95 o
  -6   2  11     2248.33     2234.15     15.43 o
  -4   2  11      925.38      953.52      5.70 o
  -2   2  11     1254.18     1173.92      7.75 o
   0   2  11       17.66       20.04      2.35 o
   2   2  11     2579.70     2565.32     15.24 o
   4   2  11      316.35      307.10      6.67 o
   6   2  11      426.35      429.96      6.87 o
   8   2  11        5.44        4.24      4.30 o
  10   2  11      116.76      123.09      7.02 o
  12   2  11       14.01        9.81      5.24 o
 -13   3  11      450.05      435.42      8.22 o
 -11   3  11       26.06       25.97      1.48 o
  -9   3  11     1726.77     1746.54     14.26 o
  -7   3  11        6.53        4.49      3.14 o
  -5   3  11      481.78      421.15      7.13 o
  -3   3  11      184.66      193.45      2.51 o
  -1   3  11      343.89      278.31      3.40 o
   1   3  11     1753.88     1833.60     10.87 o
   3   3  11      105.82       87.37      3.65 o
   5   3  11      110.49      109.41      4.66 o
   7   3  11       95.73       93.76      5.02 o
   9   3  11       29.66       25.79      4.75 o
  11   3  11       11.54        9.97      4.70 o
 -14   4  11       10.23        7.12      4.50 o
 -12   4  11       12.69       17.87      4.63 o
 -10   4  11       10.53        7.55      3.92 o
  -8   4  11       16.36       20.44      5.81 o
  -6   4  11      105.92       93.38      4.91 o
  -4   4  11      115.00      133.41     10.95 o
  -2   4  11       13.75        5.34      1.22 o
   0   4  11        9.61       13.13      2.01 o
   2   4  11      128.26      107.51      3.82 o
   4   4  11       93.83       99.60      4.49 o
   6   4  11        0.39        2.26      3.70 o
   8   4  11        1.66        5.20      3.70 o
  10   4  11       20.29       25.03      5.08 o
  12   4  11        0.78       -3.41      4.49 o
 -13   5  11        0.93        1.92      4.05 o
 -11   5  11        7.20        6.95      5.94 o
  -9   5  11      182.04      183.40      6.13 o
  -7   5  11       11.60       10.91      3.33 o
  -5   5  11      335.33      322.03      6.11 o
  -3   5  11      305.86      337.23      5.81 o
  -1   5  11       38.82       35.87      2.06 o
   1   5  11      322.66      353.09      4.75 o
   3   5  11       11.17       10.65      2.89 o
   5   5  11       18.08       21.42      3.25 o
   7   5  11      437.12      406.53      6.58 o
   9   5  11       76.31       79.41      6.63 o
  11   5  11        2.39        2.08      3.79 o
 -12   6  11       14.74       16.24      4.79 o
 -10   6  11      120.22      121.08      9.88 o
  -8   6  11        1.02        0.65      3.01 o
  -6   6  11       39.76       41.08      4.00 o
  -4   6  11        7.62        8.16      3.44 o
  -2   6  11      400.54      389.55      3.16 o
   0   6  11       12.14       11.74      1.83 o
   2   6  11       20.79       16.59      1.86 o
   4   6  11       57.36       62.37      3.19 o
   6   6  11      201.95      199.60      4.89 o
   8   6  11       13.84       12.96      4.67 o
  10   6  11       40.82       37.49      5.20 o
 -13   7  11       33.33       17.72      6.80 o
 -11   7  11      244.10      261.31      7.81 o
  -9   7  11       57.46       68.56      4.88 o
  -7   7  11      131.70      130.18      4.78 o
  -5   7  11      173.25      160.19      6.04 o
  -3   7  11      231.97      188.17      3.00 o
  -1   7  11        5.13        2.46      1.91 o
   1   7  11      272.87      326.41      3.48 o
   3   7  11       14.74       10.32      2.22 o
   5   7  11        9.33        6.39      2.05 o
   7   7  11      226.32      196.62      4.67 o
   9   7  11       22.27       23.37      3.77 o
 -12   8  11      117.27      128.11      7.19 o
 -10   8  11      541.93      545.61      8.61 o
  -8   8  11      169.41      153.48      4.74 o
  -6   8  11      248.13      208.90      5.80 o
  -4   8  11      317.47      283.47      5.88 o
  -2   8  11      477.53      425.36      6.45 o
   0   8  11      369.09      320.40      5.85 o
   2   8  11        1.10        2.50      3.15 o
   4   8  11      696.77      647.69      6.29 o
   6   8  11      230.00      225.12      4.49 o
   8   8  11      262.97      245.99      6.26 o
  10   8  11       56.86       59.08     13.86 o
 -11   9  11       83.52       76.14      4.90 o
  -9   9  11      349.18      340.56      5.95 o
  -7   9  11        6.43        5.43      1.98 o
  -5   9  11       92.62      105.14      3.38 o
  -3   9  11       16.67       17.60      1.64 o
  -1   9  11       26.98       41.38      2.60 o
   1   9  11     1636.36     1698.28     15.52 o
   3   9  11       73.25       76.85     12.12 o
   5   9  11       87.64       78.19      6.72 o
   7   9  11        2.82        2.02      5.32 o
   9   9  11      107.32      106.81      8.58 o
 -10  10  11       78.79       72.29      8.97 o
  -8  10  11        2.34        6.10      7.55 o
  -6  10  11       51.03       50.55      7.63 o
  -4  10  11        8.03       -0.86      4.92 o
  -2  10  11        0.03       -0.41      2.06 o
   0  10  11      155.49      157.09      4.40 o
   2  10  11       13.39       14.43      4.27 o
   4  10  11      129.31      142.19      6.84 o
   6  10  11       37.41       23.56      8.43 o
   8  10  11      120.62      120.75      9.70 o
  -9  11  11       58.61       54.93     15.02 o
  -7  11  11        0.27       -3.05      6.29 o
  -5  11  11       59.04       30.00     11.99 o
  -3  11  11        1.24       -4.74      7.35 o
  -1  11  11        0.54       -0.32      1.91 o
   1  11  11      256.19      295.61      7.64 o
   3  11  11        2.62        4.09      4.16 o
   5  11  11       14.65       14.90      4.89 o
  -6  12  11        3.47        4.58      7.04 o
  -4  12  11      503.23      591.65     13.79 o
  -2  12  11       27.31       22.70      7.37 o
   0  12  11      161.61      219.30      7.06 o
   2  12  11       16.81       14.06      3.88 o
   4  12  11      182.92      241.15      7.20 o
  -3  13  11       17.88       37.22     10.06 o
  -1  13  11       92.42      158.77     28.37 o
   1  13  11        0.27        0.86      3.50 o
 -14   0  12      124.18      132.93      9.19 o
 -12   0  12       31.03       26.36      3.12 o
 -10   0  12        0.72        3.73      2.59 o
  -8   0  12       57.06       53.42      2.88 o
  -6   0  12       19.27       21.03      2.96 o
  -4   0  12     4175.61     4388.98     31.54 o
  -2   0  12        0.17       -0.90      2.19 o
   0   0  12       49.91       50.77      7.70 o
   2   0  12      356.08      360.19      8.23 o
   4   0  12       12.22       17.89      5.95 o
   6   0  12     2162.87     2184.00     20.93 o
   8   0  12      187.35      183.72      9.56 o
  10   0  12       34.02       27.86      8.92 o
  12   0  12       29.01       26.24      9.03 o
 -13   1  12      111.57      114.11      5.62 o
 -11   1  12      230.06      237.83      3.49 o
  -9   1  12      360.07      347.62      9.87 o
  -7   1  12      289.56      288.27      3.30 o
  -5   1  12     1164.65     1138.49      7.35 o
  -3   1  12      117.78      112.92      2.97 o
  -1   1  12     2447.91     2379.34     13.55 o
   1   1  12      124.01      129.85      3.93 o
   3   1  12     1287.57     1270.85     10.59 o
   5   1  12      135.94      134.06      5.14 o
   7   1  12     1499.49     1566.80     14.39 o
   9   1  12       56.93       55.17      5.39 o
  11   1  12      436.20      473.43      9.63 o
 -14   2  12      568.80      588.79     10.78 o
 -12   2  12      804.48      864.89     11.19 o
 -10   2  12      584.16      588.77      5.40 o
  -8   2  12     1194.01     1221.06     10.25 o
  -6   2  12     3208.77     3173.26     20.08 o
  -4   2  12       42.90       31.47      2.62 o
  -2   2  12     4686.83     4506.20     22.76 o
   0   2  12      962.70      960.60      9.14 o
   2   2  12     4251.37     4191.35     22.96 o
   4   2  12        3.82        5.48      3.20 o
   6   2  12      457.88      451.41      7.30 o
   8   2  12       79.13       85.96      6.35 o
  10   2  12      497.30      519.20     11.19 o
 -13   3  12      313.10      316.44      8.12 o
 -11   3  12      591.55      561.60      8.63 o
  -9   3  12      212.46      222.37      5.63 o
  -7   3  12     1287.05     1231.76     10.36 o
  -5   3  12      100.12      127.18      5.27 o
  -3   3  12     2265.70     2153.09     11.20 o
  -1   3  12       59.88      100.18      3.26 o
   1   3  12     1113.31     1042.41      7.75 o
   3   3  12      284.71      254.72      5.16 o
   5   3  12     1638.30     1637.84     12.69 o
   7   3  12        7.07        6.47      3.75 o
   9   3  12      213.81      211.51      6.35 o
  11   3  12      146.20      153.29      7.30 o
 -14   4  12        1.42        6.23      4.06 o
 -12   4  12       12.83        8.40      4.04 o
 -10   4  12      324.76      332.81      7.05 o
  -8   4  12       26.39       26.88      3.67 o
  -6   4  12       80.75       79.98      4.14 o
  -4   4  12      151.88      136.49      4.61 o
  -2   4  12      329.08      303.20      3.11 o
   0   4  12       22.21       14.97      2.30 o
   2   4  12        0.33        1.94      2.61 o
   4   4  12       13.47        9.93      3.03 o
   6   4  12       18.35       21.69      3.77 o
   8   4  12        0.36       -1.31      3.43 o
  10   4  12       44.40       45.17      5.71 o
 -13   5  12       50.06       52.11      8.69 o
 -11   5  12      140.61      156.05      6.22 o
  -9   5  12       99.40      115.98      5.31 o
  -7   5  12      445.30      482.44      7.93 o
  -5   5  12      265.89      265.59      5.65 o
  -3   5  12      786.82      813.71      8.82 o
  -1   5  12       96.24       96.19      2.71 o
   1   5  12      324.81      326.80      4.95 o
   3   5  12       19.77       17.00      2.65 o
   5   5  12      121.78      129.07      4.53 o
   7   5  12      114.52      114.10      4.78 o
   9   5  12        0.10        2.13      3.94 o
  11   5  12       69.12       67.01      6.14 o
 -12   6  12       74.25       82.71      5.89 o
 -10   6  12       33.31       37.54      5.09 o
  -8   6  12       51.49       55.72      4.32 o
  -6   6  12       67.20       56.28      5.39 o
  -4   6  12      793.88      842.86      8.68 o
  -2   6  12      168.87      130.65      2.44 o
   0   6  12       32.71       29.68      2.17 o
   2   6  12      396.32      349.49      3.86 o
   4   6  12       14.56       14.19      2.33 o
   6   6  12      957.77      908.63      8.98 o
   8   6  12      130.28      133.42      4.95 o
  10   6  12      146.59      138.36      6.58 o
 -11   7  12       45.65       43.51      5.22 o
  -9   7  12      155.53      158.46      5.65 o
  -7   7  12      283.88      246.32      6.81 o
  -5   7  12        6.91        4.90      3.21 o
  -3   7  12      686.80      573.08      7.14 o
  -1   7  12      170.31      169.86      2.68 o
   1   7  12     2425.75     2278.39     12.01 o
   3   7  12       29.65       19.56      2.56 o
   5   7  12      599.14      581.12      6.29 o
   7   7  12      193.32      187.91      5.28 o
   9   7  12      492.79      503.80      9.04 o
 -10   8  12      861.19      901.90     11.21 o
  -8   8  12      589.50      585.08      8.90 o
  -6   8  12       14.71       14.10      2.61 o
  -4   8  12      447.87      378.41      4.20 o
  -2   8  12        1.55       -0.63      1.00 o
   0   8  12     1567.54     1503.70     12.66 o
   2   8  12      459.34      440.03      7.05 o
   4   8  12      239.31      217.35      4.40 o
   6   8  12        1.31        1.85      2.21 o
   8   8  12       16.39        9.20      3.18 o
  -9   9  12        0.23       -1.46      2.34 o
  -7   9  12      127.49      150.61      4.80 o
  -5   9  12       77.07       33.52     19.40 o
  -3   9  12       21.35       18.67      7.81 o
  -1   9  12       49.58       52.73      5.90 o
   1   9  12      180.85      177.62      7.91 o
   3   9  12       22.24       18.95      3.99 o
   5   9  12        6.56        7.47      4.29 o
   7   9  12        9.01        6.48      6.29 o
  -8  10  12        2.03       -0.11      4.57 o
  -6  10  12       15.15       14.95      8.19 o
  -4  10  12       26.59       12.07      8.85 o
  -2  10  12      129.99      130.36      9.09 o
   0  10  12       51.03       52.21      5.73 o
   2  10  12       19.88       18.70      4.19 o
   4  10  12       11.88       12.18      6.00 o
   6  10  12      123.49      128.00      8.08 o
  -7  11  12       18.08       14.89      8.89 o
  -5  11  12        0.83        2.39      5.90 o
  -3  11  12        6.30        0.92      6.07 o
  -1  11  12       53.56       28.01     14.39 o
   1  11  12        0.92        3.50      3.43 o
   3  11  12       21.92       24.13      4.25 o
   5  11  12        0.02       -0.46      3.76 o
  -6  12  12       47.82       29.05      9.73 o
  -4  12  12      194.44      223.15     11.21 o
  -2  12  12        0.01       -2.37      6.22 o
   0  12  12       65.06       92.20     18.87 o
   2  12  12       25.78       25.36      4.48 o
 -13   1  13      122.01      112.69      7.84 o
 -11   1  13      217.01      218.98      5.14 o
  -9   1  13      349.27      343.29      3.59 o
  -7   1  13      494.07      500.54      4.23 o
  -5   1  13     4850.75     5060.46     26.04 o
  -3   1  13     1030.75     1039.66      7.65 o
  -1   1  13      632.61      634.17      5.73 o
   1   1  13      903.40      873.07      8.53 o
   3   1  13      702.73      691.04      7.64 o
   5   1  13     1653.11     1688.69     13.18 o
   7   1  13       29.96       31.65      4.38 o
   9   1  13      644.97      653.19      9.56 o
  11   1  13      207.49      212.64      9.73 o
 -14   2  13      306.49      287.88      9.26 o
 -12   2  13        0.37        4.16      3.46 o
 -10   2  13     1260.96     1295.60     12.24 o
  -8   2  13       37.82       40.80      3.54 o
  -6   2  13     1310.74     1338.91     11.85 o
  -4   2  13       27.91       31.46      1.49 o
  -2   2  13     2444.53     2415.07     13.65 o
   0   2  13       64.05       64.32      3.90 o
   2   2  13     1844.03     1857.18     12.90 o
   4   2  13       81.52       77.40      4.41 o
   6   2  13      450.81      461.75      7.21 o
   8   2  13      367.11      371.07      7.92 o
  10   2  13      364.15      383.00      9.06 o
 -13   3  13      148.82      146.99      7.43 o
 -11   3  13      483.55      476.78      7.36 o
  -9   3  13       92.09       85.11      5.00 o
  -7   3  13      391.36      403.51      6.84 o
  -5   3  13      372.20      335.31      6.45 o
  -3   3  13      469.16      443.73      4.07 o
  -1   3  13      148.92      119.90      3.27 o
   1   3  13        9.28       19.91      2.66 o
   3   3  13       44.77       48.77      4.12 o
   5   3  13      296.98      286.67      6.13 o
   7   3  13       34.67       41.41      4.67 o
   9   3  13       79.01       66.13      5.28 o
  11   3  13       74.46       82.97      8.47 o
 -12   4  13      112.67      124.01      5.92 o
 -10   4  13       13.27        8.55      3.71 o
  -8   4  13       83.97       70.55      4.49 o
  -6   4  13       10.87       12.80      4.17 o
  -4   4  13      181.24      131.81      5.03 o
  -2   4  13       54.59       44.66      2.24 o
   0   4  13       37.95       16.26      2.11 o
   2   4  13      199.74      176.09      4.41 o
   4   4  13        0.56       -0.46      2.61 o
   6   4  13      367.12      373.23      6.54 o
   8   4  13        9.04        6.33      4.15 o
  10   4  13       83.41       92.61      8.12 o
 -13   5  13        0.65        6.92      4.60 o
 -11   5  13       21.27       19.81      4.43 o
  -9   5  13       20.00       20.25      3.66 o
  -7   5  13      172.54      153.45      4.84 o
  -5   5  13      398.87      427.00      6.47 o
  -3   5  13      248.57      208.47      4.96 o
  -1   5  13       31.64       18.48      1.70 o
   1   5  13      784.05      738.07      6.04 o
   3   5  13        0.02        1.69      2.00 o
   5   5  13      153.52      161.50      5.42 o
   7   5  13      336.59      321.72      7.39 o
   9   5  13       53.20       45.73      4.95 o
 -12   6  13        2.02        4.87      5.45 o
 -10   6  13       13.92       12.45      3.83 o
  -8   6  13        7.54        9.42      3.17 o
  -6   6  13       90.08       87.75      4.04 o
  -4   6  13        0.00       -1.00      2.09 o
  -2   6  13       28.03       19.56      1.16 o
   0   6  13       17.62       29.99      2.07 o
   2   6  13        7.71        0.44      1.90 o
   4   6  13        5.12        4.00      2.36 o
   6   6  13        0.01        2.86      2.58 o
   8   6  13        0.75        2.31      3.00 o
 -11   7  13        8.76        7.35      3.86 o
  -9   7  13       14.63       14.49      4.22 o
  -7   7  13       89.63       85.39      3.69 o
  -5   7  13      306.39      290.28      4.78 o
  -3   7  13      181.16      155.99      3.59 o
  -1   7  13       12.23        3.67      0.99 o
   1   7  13      946.60      910.33      6.01 o
   3   7  13      157.68      130.01      3.51 o
   5   7  13       52.69       46.09      3.12 o
   7   7  13       29.39       29.37      3.66 o
   9   7  13       41.95       35.04      6.15 o
 -10   8  13       90.01       89.82      6.20 o
  -8   8  13       11.46        4.56      2.59 o
  -6   8  13       35.66       19.84      7.27 o
  -4   8  13        2.88        1.26      0.87 o
  -2   8  13       17.43       16.10      2.06 o
   0   8  13       20.09       36.64      3.25 o
   2   8  13       22.53       23.81      4.05 o
   4   8  13       29.40       23.22      4.36 o
   6   8  13        9.53        8.02      5.43 o
   8   8  13       43.58       35.21      6.72 o
  -9   9  13      120.28      117.67     24.43 o
  -7   9  13       84.23       68.24     16.21 o
  -5   9  13       23.17       13.80      7.28 o
  -3   9  13       53.75       37.61     17.46 o
  -1   9  13        0.03       -1.72      1.90 o
   1   9  13     1125.76     1181.52     10.52 o
   3   9  13        8.57        7.62      4.16 o
   5   9  13        0.78        1.83      4.04 o
   7   9  13       38.02       31.92      8.75 o
  -8  10  13       31.52       19.60     10.43 o
  -6  10  13       74.69       88.13     19.23 o
  -4  10  13       84.02        1.70      8.19 o
  -2  10  13       16.22       14.51      9.69 o
   0  10  13      443.40      450.06     16.55 o
   2  10  13        1.30       -1.00      2.64 o
   4  10  13      216.88      233.70      7.92 o
   6  10  13       35.01       27.31      8.96 o
  -7  11  13        0.00        4.49      6.65 o
  -5  11  13        1.17       -1.89      7.29 o
  -3  11  13        3.06        4.30      7.16 o
  -1  11  13       73.55       55.48     23.62 o
   1  11  13      158.93      148.50      7.86 o
   3  11  13       98.84      107.73      9.82 o
  -4  12  13       78.16       40.94     22.27 o
  -2  12  13       50.35       29.78     17.12 o
   0  12  13       15.76       13.67      8.44 o
 -12   0  14      582.96      628.06     22.65 o
 -10   0  14      205.43      199.23      5.53 o
  -8   0  14      750.67      756.33      9.55 o
  -6   0  14        0.00       -0.33      3.82 o
  -4   0  14     1794.39     1835.42     14.28 o
  -2   0  14     1844.72     1852.12     18.04 o
   0   0  14        0.07       -1.42      3.38 o
   2   0  14     3207.05     3349.58     27.75 o
   4   0  14       66.01       58.96     10.33 o
   6   0  14     7900.18     8455.59     66.01 o
   8   0  14      163.49      109.44     53.77 o
  10   0  14     1415.53     1472.19     21.67 o
 -13   1  14      337.49      341.97     26.76 o
 -11   1  14      474.28      463.03      6.70 o
  -9   1  14      377.87      386.80      6.31 o
  -7   1  14     2213.27     2211.47     12.01 o
  -5   1  14      481.16      496.45      5.73 o
  -3   1  14     3286.10     3278.96     17.67 o
  -1   1  14       34.29       36.60      3.71 o
   1   1  14     4517.13     4598.42     24.20 o
   3   1  14        1.72        2.33      2.86 o
   5   1  14     2504.91     2544.74     19.89 o
   7   1  14       95.58      105.94      6.12 o
   9   1  14     1073.03     1128.25     12.57 o
 -12   2  14       63.67       61.22      7.70 o
 -10   2  14      524.04      510.81      7.68 o
  -8   2  14      399.38      420.21      7.25 o
  -6   2  14        4.72        3.72      2.66 o
  -4   2  14      551.58      534.90      4.69 o
  -2   2  14        9.00        7.41      1.86 o
   0   2  14     2703.86     2779.96     15.99 o
   2   2  14       12.11        9.07      2.82 o
   4   2  14      887.19      908.21      9.66 o
   6   2  14      149.92      150.97      5.62 o
   8   2  14      301.03      296.65      7.17 o
  10   2  14       58.25       63.04      6.56 o
 -13   3  14      169.56      176.24      6.48 o
 -11   3  14       59.55       59.70      6.07 o
  -9   3  14      316.48      324.88      6.39 o
  -7   3  14        8.54        9.42      2.98 o
  -5   3  14       37.37       24.47      3.32 o
  -3   3  14      166.63      155.47      2.49 o
  -1   3  14       69.53       53.58      2.92 o
   1   3  14        2.16        0.17      1.83 o
   3   3  14       65.71       70.75      4.30 o
   5   3  14       36.03       39.85      3.90 o
   7   3  14       41.83       37.66      4.76 o
   9   3  14       18.83       17.97      5.28 o
 -12   4  14      571.93      542.57      8.39 o
 -10   4  14      454.86      432.65      8.44 o
  -8   4  14      827.80      803.16      8.62 o
  -6   4  14      627.69      535.35      8.07 o
  -4   4  14      420.74      351.45      6.11 o
  -2   4  14      636.31      514.26      4.36 o
   0   4  14       13.50        3.32      2.11 o
   2   4  14      571.30      489.88      6.52 o
   4   4  14      150.19      139.34      4.67 o
   6   4  14       95.67       97.91      5.23 o
   8   4  14        5.57        4.36      4.05 o
 -11   5  14       81.66       85.59      5.26 o
  -9   5  14       50.76       43.10      5.32 o
  -7   5  14      127.21      128.52      5.58 o
  -5   5  14       68.75       63.29      4.78 o
  -3   5  14      318.40      289.66      6.51 o
  -1   5  14      167.79      139.54      3.06 o
   1   5  14      244.92      213.41      4.10 o
   3   5  14      244.96      215.93      4.41 o
   5   5  14      197.37      183.63      4.58 o
   7   5  14      201.07      205.19      5.98 o
   9   5  14       35.13       33.14      4.82 o
 -10   6  14        7.73        5.44      3.74 o
  -8   6  14       68.58       63.24      4.53 o
  -6   6  14       33.31       19.20      4.46 o
  -4   6  14      308.92      303.84      5.76 o
  -2   6  14       70.84       66.96      4.88 o
   0   6  14       14.60       12.12      1.78 o
   2   6  14       82.81       86.32      2.95 o
   4   6  14       27.07       24.95      2.74 o
   6   6  14      671.11      661.54      7.58 o
   8   6  14       23.23       19.16      4.26 o
 -11   7  14       23.86       14.80      4.04 o
  -9   7  14       13.47        8.17      3.24 o
  -7   7  14       46.24       28.72      6.24 o
  -5   7  14       16.87       11.06      2.71 o
  -3   7  14        6.38        2.83      1.50 o
  -1   7  14        1.29        1.44      0.99 o
   1   7  14      178.75      164.82      2.73 o
   3   7  14       24.53       14.79      2.06 o
   5   7  14        3.19        5.69      3.50 o
   7   7  14        0.09        1.93      3.09 o
 -10   8  14      148.09      149.02      6.97 o
  -8   8  14       33.88       25.52      5.21 o
  -6   8  14      105.37      104.39      3.62 o
  -4   8  14       31.19       20.40      9.50 o
  -2   8  14       43.90       27.50     15.15 o
   0   8  14      433.88      462.05      6.28 o
   2   8  14      130.24      133.67      6.69 o
   4   8  14       16.79       12.68      4.11 o
   6   8  14        0.30       -0.38      3.94 o
  -9   9  14       51.24       49.77     12.08 o
  -7   9  14       28.61       28.05      9.00 o
  -5   9  14      125.05       15.41     18.57 o
  -3   9  14       36.91       34.38     17.23 o
  -1   9  14       24.68       25.41      8.95 o
   1   9  14      138.70      151.34     14.04 o
   3   9  14       11.51       13.47      5.46 o
   5   9  14        5.82        9.15      4.54 o
  -6  10  14       64.21       56.13     15.38 o
  -4  10  14      149.33      169.98     10.23 o
  -2  10  14        7.03        1.90      6.44 o
   0  10  14       76.42       61.93     15.85 o
   2  10  14       15.75       11.46      3.30 o
   4  10  14       69.56       74.42      7.70 o
  -5  11  14       10.04        4.56      8.02 o
  -3  11  14      169.15      172.61     31.77 o
  -1  11  14       16.29       13.85      8.48 o
   1  11  14      123.78      141.10     12.69 o
 -11   1  15       12.90       12.63      6.11 o
  -9   1  15        9.90       13.21      2.38 o
  -7   1  15      582.59      522.99      5.11 o
  -5   1  15      561.12      541.97      4.37 o
  -3   1  15      703.43      688.40      6.22 o
  -1   1  15      157.32      165.16      4.35 o
   1   1  15      577.31      547.42      6.18 o
   3   1  15        0.00        2.29      2.96 o
   5   1  15       11.49       14.56      3.89 o
   7   1  15        0.95        0.31      3.29 o
   9   1  15      274.14      284.17      7.59 o
 -12   2  15        5.88        5.32      4.13 o
 -10   2  15       11.16        8.05      2.80 o
  -8   2  15       17.35       15.96      3.23 o
  -6   2  15       51.26       46.53      3.59 o
  -4   2  15      137.15      134.77      2.93 o
  -2   2  15      198.14      193.73      3.63 o
   0   2  15       80.20       77.33      3.74 o
   2   2  15        7.75        6.97      3.08 o
   4   2  15      508.18      530.13      7.04 o
   6   2  15      117.96      123.98      8.89 o
   8   2  15      172.36      161.82      7.01 o
 -11   3  15       34.58       21.25      5.31 o
  -9   3  15       82.09       80.36      4.19 o
  -7   3  15       93.17       95.27      4.53 o
  -5   3  15      111.99      106.41      4.20 o
  -3   3  15      117.07      101.89      2.23 o
  -1   3  15      444.61      430.40      4.55 o
   1   3  15      359.47      357.42      5.41 o
   3   3  15       50.29       44.30      3.94 o
   5   3  15        8.43        7.07      3.60 o
   7   3  15        0.90       -1.25      3.49 o
   9   3  15        7.57        8.32      4.69 o
 -12   4  15       10.14        6.25      3.98 o
 -10   4  15      175.43      170.83      5.64 o
  -8   4  15        0.61        0.18      2.75 o
  -6   4  15      510.37      475.47      8.24 o
  -4   4  15       30.53       29.71      3.59 o
  -2   4  15      493.57      418.68      6.51 o
   0   4  15      103.74      104.18      3.56 o
   2   4  15      488.88      463.94      6.05 o
   4   4  15       20.04       17.25      3.32 o
   6   4  15       88.40       91.63      5.34 o
   8   4  15       25.76       21.47      5.31 o
 -11   5  15      119.88      114.56      5.29 o
  -9   5  15      117.56       94.96      5.52 o
  -7   5  15       61.25       48.82      4.21 o
  -5   5  15      990.68      946.83      9.60 o
  -3   5  15       12.16       12.30      3.13 o
  -1   5  15      411.25      351.10      5.00 o
   1   5  15       83.31       82.81      2.82 o
   3   5  15      294.72      272.91      5.54 o
   5   5  15      275.62      270.48      5.25 o
   7   5  15       60.67       58.98      4.92 o
 -10   6  15        5.65        5.67      3.98 o
  -8   6  15       21.81       19.13      3.44 o
  -6   6  15       62.50       58.87      5.73 o
  -4   6  15       21.21       18.22      3.47 o
  -2   6  15      172.07      164.88      4.58 o
   0   6  15      255.38      241.10      3.67 o
   2   6  15       54.87       42.82      3.28 o
   4   6  15       47.07       42.93      3.44 o
   6   6  15       80.49       78.56      4.01 o
  -9   7  15       22.34       15.71      4.37 o
  -7   7  15        4.94        1.91      2.51 o
  -5   7  15       10.64       14.12      2.76 o
  -3   7  15        0.00       -0.21      1.70 o
  -1   7  15      326.63      292.67      6.64 o
   1   7  15       39.94       39.43      2.57 o
   3   7  15       45.81       36.16      5.52 o
   5   7  15      102.56      102.20      6.88 o
   7   7  15       36.15       15.78      6.08 o
  -8   8  15       42.54       38.86     12.58 o
  -6   8  15       15.85        7.27      6.47 o
  -4   8  15       19.76       21.93      6.71 o
  -2   8  15       11.86        6.86      6.78 o
   0   8  15      103.89      105.12     10.72 o
   2   8  15       38.32       39.79      4.86 o
   4   8  15        4.37        4.36      3.68 o
   6   8  15        2.81       -1.15      4.97 o
  -7   9  15        2.80        2.38      6.81 o
  -5   9  15      131.20      148.51     10.77 o
  -3   9  15       17.56        8.96      7.29 o
  -1   9  15      774.58      866.01     17.27 o
   1   9  15      109.23       95.28     22.87 o
   3   9  15      139.64      150.09      6.64 o
  -6  10  15       57.82        0.10      7.14 o
  -4  10  15      141.01      156.15     16.93 o
  -2  10  15        0.14        0.28      5.55 o
   0  10  15       42.12       40.57     11.73 o
   2  10  15        1.93        0.40      7.25 o
 -12   0  16       37.76       19.00     19.77 o
 -10   0  16       87.14       55.19     41.82 o
  -8   0  16       20.36       17.19      2.75 o
  -6   0  16      445.60      392.54      6.54 o
  -4   0  16      178.97      165.42      5.74 o
  -2   0  16      172.12      180.41      5.57 o
   0   0  16      245.74      233.46      6.34 o
   2   0  16       25.59       24.35      5.09 o
   4   0  16     1075.44     1064.53     14.39 o
   6   0  16      419.05      434.58     10.32 o
   8   0  16      441.39      429.84     11.60 o
 -11   1  16        6.39        5.31      6.15 o
  -9   1  16        1.73        0.33      1.47 o
  -7   1  16       32.38       36.53      3.19 o
  -5   1  16        5.63        4.74      1.31 o
  -3   1  16        0.67        1.63      1.61 o
  -1   1  16       27.11       27.77      2.86 o
   1   1  16        9.33        7.64      3.18 o
   3   1  16       41.86       34.50      3.79 o
   5   1  16        0.14        1.53      3.58 o
   7   1  16        0.24        1.33      3.88 o
 -10   2  16        2.10       -0.74      2.27 o
  -8   2  16       17.42       10.34      3.92 o
  -6   2  16      670.23      665.09      7.79 o
  -4   2  16        2.92        3.70      1.25 o
  -2   2  16      119.52      121.18      3.05 o
   0   2  16        6.55        4.93      2.61 o
   2   2  16      227.98      236.81      5.93 o
   4   2  16      330.77      336.12      6.13 o
   6   2  16       21.32       13.64      4.36 o
   8   2  16      138.11      143.53      6.59 o
 -11   3  16       40.58       37.78      5.20 o
  -9   3  16        3.78        2.19      3.15 o
  -7   3  16       15.43       11.52      4.23 o
  -5   3  16       82.62       74.22      9.91 o
  -3   3  16       33.92       26.96      1.98 o
  -1   3  16       64.27       60.06      2.93 o
   1   3  16        8.44        4.18      2.77 o
   3   3  16       12.24       10.39      3.26 o
   5   3  16       35.93       32.57      4.08 o
   7   3  16       41.80       35.63      5.96 o
 -10   4  16       41.32       47.27      6.16 o
  -8   4  16       11.67       12.64      3.57 o
  -6   4  16      129.71      155.55      6.74 o
  -4   4  16        2.49        3.07      3.22 o
  -2   4  16       11.01       14.73      2.34 o
   0   4  16      336.16      338.60      5.15 o
   2   4  16        0.79        0.63      2.28 o
   4   4  16       41.62       43.83      3.90 o
   6   4  16      106.06      114.59      5.39 o
  -9   5  16       58.32       42.76      4.95 o
  -7   5  16       48.71       34.89      3.68 o
  -5   5  16       61.98       43.97      4.77 o
  -3   5  16      169.31      143.42      4.20 o
  -1   5  16        0.07        0.27      1.62 o
   1   5  16      299.58      263.70      4.47 o
   3   5  16        7.14       13.31      3.06 o
   5   5  16      340.09      328.06      6.27 o
   7   5  16       26.88       27.67      4.65 o
 -10   6  16       23.47       23.80      4.67 o
  -8   6  16        5.15        2.33      3.12 o
  -6   6  16       21.85       15.43      3.25 o
  -4   6  16       12.97       -0.87      3.18 o
  -2   6  16      222.88      222.78      5.66 o
   0   6  16        0.00        2.06      1.50 o
   2   6  16      115.80      111.13      3.30 o
   4   6  16       16.36        9.41      3.88 o
   6   6  16      318.18      313.64      7.90 o
  -9   7  16       43.70       45.76      5.86 o
  -7   7  16      186.52      191.07      4.98 o
  -5   7  16       40.61       41.83      8.93 o
  -3   7  16      152.85      153.09      9.68 o
  -1   7  16        1.26        5.94      6.54 o
   1   7  16       91.53       76.32     10.80 o
   3   7  16       62.07       61.78      6.76 o
   5   7  16        7.60        7.49      5.26 o
  -6   8  16       89.19       83.09     15.64 o
  -4   8  16        0.00        0.40      4.87 o
  -2   8  16        0.00       -3.44      6.12 o
   0   8  16      305.34      287.87     12.30 o
   2   8  16       51.01       38.53      7.26 o
   4   8  16       33.44       30.33      5.07 o
  -5   9  16      128.33      186.31     12.58 o
  -3   9  16        2.31        5.18      6.38 o
  -1   9  16      497.66      583.40     18.59 o
   1   9  16        8.93        8.37      7.39 o
 -11   1  17      103.29      121.37     11.62 o
  -9   1  17       47.07       24.98     11.50 o
  -7   1  17     1106.82     1082.75     11.02 o
  -5   1  17      363.71      348.83      5.28 o
  -3   1  17      224.86      243.26      3.81 o
  -1   1  17        2.10       -0.57      1.90 o
   1   1  17       64.88       71.07      3.83 o
   3   1  17       14.31       11.52      3.33 o
   5   1  17      384.58      379.73      7.26 o
   7   1  17        2.84        3.92      3.99 o
 -10   2  17        0.04        5.02      7.14 o
  -8   2  17        0.07       -0.38      2.54 o
  -6   2  17       28.04       26.38      3.12 o
  -4   2  17        1.40        0.41      1.01 o
  -2   2  17        0.15       -0.68      1.73 o
   0   2  17       64.59       59.74      3.88 o
   2   2  17       24.46       17.72      3.03 o
   4   2  17       41.74       26.61      4.90 o
   6   2  17        3.14        2.56      4.18 o
  -9   3  17        4.48        1.18      2.54 o
  -7   3  17        0.05        1.76      2.68 o
  -5   3  17        0.05        0.41      3.21 o
  -3   3  17        1.21        1.48      1.40 o
  -1   3  17      203.49      210.20      4.40 o
   1   3  17        5.86        5.79      2.50 o
   3   3  17        0.00       -2.44      2.94 o
   5   3  17        0.11       -0.41      3.14 o
 -10   4  17       29.67       19.91      4.48 o
  -8   4  17        4.98       -1.19      2.77 o
  -6   4  17       19.84       11.58      4.38 o
  -4   4  17       24.03       15.78      3.83 o
  -2   4  17       86.26       71.63      7.75 o
   0   4  17        8.69        5.20      2.63 o
   2   4  17       28.76       16.20      3.66 o
   4   4  17        9.37        8.31      3.06 o
   6   4  17        9.74        6.36      3.69 o
  -9   5  17        5.29        7.54      3.32 o
  -7   5  17      177.21      143.77      4.87 o
  -5   5  17       71.47       95.12     10.62 o
  -3   5  17       52.79       37.47      5.12 o
  -1   5  17       58.30       81.66      4.00 o
   1   5  17       57.94       40.33      3.66 o
   3   5  17        8.78       15.19      3.42 o
   5   5  17       13.27       15.26      3.56 o
  -8   6  17       31.37       32.84      5.08 o
  -6   6  17        7.51        9.14      3.52 o
  -4   6  17       96.33      136.56      4.73 o
  -2   6  17       55.06       60.31     11.49 o
   0   6  17       26.73       39.21      5.11 o
   2   6  17      149.35      163.77      4.02 o
   4   6  17       85.82       99.68      7.05 o
  -7   7  17       47.16       35.83      9.56 o
  -5   7  17       92.47       98.78     17.95 o
  -3   7  17        1.60       -1.33      5.58 o
  -1   7  17       61.81       54.81     12.11 o
   1   7  17        3.64        1.11      7.92 o
   3   7  17        7.44        6.41      3.95 o
  -4   8  17       28.49       24.08      8.20 o
  -2   8  17        8.35        5.94      6.41 o
   0   8  17      157.73      185.73     13.17 o
   2   8  17        0.09        2.32      7.41 o
  -8   0  18      206.77      303.72     13.82 o
  -6   0  18      327.67      323.80     17.48 o
  -4   0  18      564.77      650.28     11.59 o
  -2   0  18      278.52      291.13      6.58 o
   0   0  18      583.60      702.63     10.91 o
   2   0  18      194.14      216.81      8.81 o
   4   0  18     1423.17     1534.26     18.41 o
   6   0  18      256.08      258.17     11.53 o
  -9   1  18       44.17       28.75      9.13 o
  -7   1  18       68.84       69.80      8.43 o
  -5   1  18        6.11        4.25      3.58 o
  -3   1  18      174.75      180.71      4.05 o
  -1   1  18        0.00       -0.78      1.70 o
   1   1  18       88.91       88.88      4.65 o
   3   1  18       60.09       42.53     10.51 o
   5   1  18      107.09      113.17      9.80 o
  -8   2  18       20.76       12.53      6.31 o
  -6   2  18      267.51      267.10      5.12 o
  -4   2  18        1.52       -0.36      2.64 o
  -2   2  18        2.60       -0.49      1.75 o
   0   2  18        6.30        6.85      2.52 o
   2   2  18       30.00       23.06      3.84 o
   4   2  18      389.00      409.80      7.20 o
  -9   3  18        9.73        5.62      5.02 o
  -7   3  18      112.71      119.02      4.81 o
  -5   3  18       57.58       56.54     10.42 o
  -3   3  18       81.29       87.72      9.89 o
  -1   3  18      213.99      227.82      5.38 o
   1   3  18      131.46      137.79      5.25 o
   3   3  18       90.25       90.19      4.69 o
   5   3  18        2.70       -2.42      3.38 o
  -8   4  18        8.34        5.69      3.50 o
  -6   4  18      132.31      124.34     10.96 o
  -4   4  18        7.34        5.27      2.97 o
  -2   4  18      245.86      232.45      6.26 o
   0   4  18      185.39      192.46      4.54 o
   2   4  18      106.85      105.48      3.96 o
   4   4  18      182.20      196.79      5.91 o
  -7   5  18       66.00       93.27     15.03 o
  -5   5  18       72.97       80.91     11.05 o
  -3   5  18       24.19       32.20      4.51 o
  -1   5  18      195.10      239.79      5.82 o
   1   5  18        0.83        1.25      2.60 o
   3   5  18      137.49      170.69      4.85 o
  -6   6  18      107.74      169.53     11.94 o
  -4   6  18        7.64        5.53      5.20 o
  -2   6  18      537.17      680.68     14.54 o
   0   6  18        0.16       -2.72      5.69 o
   2   6  18      247.25      314.22      8.32 o
  -5   7  18       25.20       24.33      7.00 o
  -3   7  18       36.15       40.05     10.00 o
  -1   7  18        1.06       -2.00      5.63 o
   1   7  18        6.97       11.05      7.02 o
  -7   1  19       50.88       17.57      8.22 o
  -5   1  19      168.49      175.48      7.69 o
  -3   1  19      188.61      232.23      5.06 o
  -1   1  19      320.55      332.36      5.80 o
   1   1  19       56.52        0.44      4.94 o
   3   1  19        3.68        1.36      2.94 o
  -8   2  19        6.03       11.12      7.97 o
  -6   2  19        0.65        1.99      2.73 o
  -4   2  19        0.59        0.72      3.10 o
  -2   2  19       10.16       11.19      3.28 o
   0   2  19        2.01        1.15      2.25 o
   2   2  19       47.00       33.63      8.30 o
  -7   3  19        4.32        5.00      2.80 o
  -5   3  19        0.01        1.01      2.59 o
  -3   3  19        5.95        2.74      3.10 o
  -1   3  19       61.36       43.60      4.92 o
   1   3  19        4.87        7.57      3.07 o
   3   3  19       23.28       18.28      3.33 o
  -6   4  19       64.27       59.02      5.45 o
  -4   4  19      206.52      250.52      6.11 o
  -2   4  19       80.51       68.65      8.65 o
   0   4  19      104.46      138.95      5.94 o
   2   4  19       67.85       66.74      4.41 o
  -5   5  19      115.45      159.06     15.78 o
  -3   5  19      421.12      546.35      7.72 o
  -1   5  19       11.23       14.37      3.74 o
   1   5  19      371.31      489.82      8.69 o
  -2   6  19       27.20       15.18      7.19 o
  -6   0  20      501.50      578.96     24.06 o
  -4   0  20      462.59      588.62     16.13 o
  -2   0  20      212.26      236.74      6.24 o
   0   0  20      350.64      415.36      8.75 o
  -5   1  20        1.45        3.31      5.24 o
  -3   1  20       22.64       23.53      3.48 o
  -1   1  20        5.64        8.18      2.93 o
   1   1  20       28.90       16.21      5.61 o
  -4   2  20        0.44       -1.27      2.82 o
  -2   2  20       21.37       28.91      4.11 o
   0   2  20       11.45        8.17      3.69 o
  -3   3  20       17.41       17.46      3.55 o
  -1   3  20       82.01       84.65      8.39 o
 
